# Supplementary material for: hsa_circ_0006459 and hsa_circ_0015962 affect prognosis of Dengue fever
Source: Sci Rep. 2019 Dec 19;9:19425. doi: 10.1038/s41598-019-55153-3 (PMC6923368; doi:10.1038/s41598-019-55153-3)
Supplement: Supplementary file 1 — Supplementary file1 [file 41598_2019_55153_MOESM1_ESM.xls]

## Sheet: Scatter Plots-CircRNAs
Scatter Plots The Scatter-Plot is a visualization method used for assessing the CircRNA expression variation (or reproducibility) between the two compared samples or two compared groups of samples. The values of X and Y axes in the Scatter-Plot are the normalized signal values of the samples (log2 scaled) or the averaged normalized signal values of groups of samples (log2 scaled). The green lines…

## Sheet: Volcano Plots -CircRNAs
Volcano Plots Volcano Plots are useful tools for visualizing differential expression between two different conditions. They are constructed using fold-change values and p-values, and thus allow you to visulaize the relationship between fold-change (magnitude of change) and statistical significance (which takes both magnitude of change and variability into consideration). They also allow subsets o…

## Sheet: up_T_vs_C
# Fold Change cut-off: 1.5 # P-value cut-off: 0.05 # Condition pairs: T_vs_C # Column A: probeID it represents probe name. # Column B: P-value, P-value calculated from paired t-test. # Column C: FDR, FDR is calculated from Benjamini Hochberg FDR. # Column D: FC (abs), the absolute ratio (no log scale) of normalized intensities between two conditions. # Column E: Regulation, it depicts which group…
						15962
T_vs_C 1.5 fold up regulated CircRNAs
	P-value and FDR		Fold change and Regulation		Annotations											Group--Raw Intensity		Group--Normalized Intensity		Raw Intensity								Normalized Intensity								miRNA Binding Sites
probeID	P-value	FDR	FC (abs)	Regulation	circRNA	Alias	source	chrom	strand	txStart	txEnd	circRNA_type	best_transcript	GeneSymbol	Sequence	group-T(raw)	group-C(raw)	group-T(normalized)	group-C(normalized)	[T121, T](raw)	[T118, T](raw)	[T139, T](raw)	[T54, T](raw)	[C134, C](raw)	[C136, C](raw)	[C147, C](raw)	[C69, C](raw)	[T121, T](normalized)	[T118, T](normalized)	[T139, T](normalized)	[T54, T](normalized)	[C134, C](normalized)	[C136, C](normalized)	[C147, C](normalized)	[C69, C](normalized)	MRE1	MRE2	MRE3	MRE4	MRE5
ASCRP3000007	0.0356062	0.709284	1.61238	up	hsa_circRNA_404446		25070500	chr1	-	19670851	19684057	exonic	NM_004930	CAPZB	AAAAACAAAGGATATCGTCAATGGGCTGAGGTATTTTGAAGGTGGCGTCTCATCTGTCTA	510.5	511.75	9.39672	8.70753	604	391.5	617.5	429	465.5	507	617.5	457	9.26224	9.81674	8.93102	9.5769	8.54726	8.72271	8.75008	8.81007	hsa-miR-7151-5p	hsa-miR-3682-5p	hsa-miR-640	hsa-miR-4704-3p	hsa-miR-766-3p
ASCRP3000104	0.0231123	0.709284	2.27356	up	hsa_circRNA_101080	hsa_circ_0008085	circBase	chr12	-	56742312	56743420	exonic	NM_005419	STAT2	AAAATTCTGGAGTTGGTACATGACCACCTGAAGGATCTCTGGAATGATGGACTCTGGTGG	569.125	393.625	9.27304	8.08809	962	483.5	672.5	158.5	397	475	574	128.5	9.92421	10.1703	9.04858	7.9491	8.29921	8.61896	8.6256	6.80858	hsa-miR-146a-5p	hsa-miR-146b-5p	hsa-miR-582-5p	hsa-miR-223-5p	hsa-miR-513a-5p
ASCRP3000367	0.0425214	0.709284	1.70138	up	hsa_circRNA_404643		25070500	chr1	-	204396775	204397348	exonic	NM_002646	PIK3C2B	AACAATAAACTCTTCATCATGGTGATGCATATTCGGGGCTTGTGTGATTTGGTGTACACC	378.125	319.625	8.71533	7.94863	401	184	692.5	235	422	316	339.5	201	8.65587	8.57199	9.07515	8.55831	8.3806	8.04952	7.80071	7.56368	hsa-miR-762	hsa-miR-4641	hsa-miR-6775-5p	hsa-miR-5090	hsa-miR-1224-5p
ASCRP3000378	0.0380848	0.709284	1.58794	up	hsa_circRNA_103462	hsa_circ_0007841	circBase	chr3	+	127778944	127779504	exonic	NM_013336	SEC61A1	AACACTGGCCGAGTATTTGGCATGATCATTACTATCGGCCAGTCTATCGTGTATGTGATG	138.875	131.875	7.28206	6.6149	116	111	210	118.5	132	147	137.5	111	6.736	7.66335	7.33791	7.39099	6.61151	6.9407	6.3658	6.5416	hsa-miR-29b-2-5p	hsa-miR-19b-1-5p	hsa-miR-185-3p	hsa-miR-1296-3p	hsa-miR-501-5p
ASCRP3000462	0.0473871	0.709284	1.79907	up	hsa_circRNA_100258	hsa_circ_0008433	circBase	chr1	+	66378927	66384518	exonic	NM_002600	PDE4B	AACGCTTCCAAGCATTGCTATTACAACTGTAAGCCAGGAGTGGTATTAAAAAGTGTCAGC	245.375	182.5	7.82456	6.97731	406	138.5	377	60	276	128	239	87	8.71264	8.14355	8.21022	6.23185	7.78669	6.72921	7.31318	6.08018	hsa-miR-34c-5p	hsa-miR-34b-5p	hsa-miR-34a-5p	hsa-miR-449b-5p	hsa-miR-449a
ASCRP3000517	0.0390823	0.709284	2.18708	up	hsa_circRNA_001526	hsa_circ_0001526	circBase	chr5	-	131822730	131823714	sense overlapping	NM_002198	IRF1	AACTTTCGCTGTGCCATGAACTCCCTGCCAGATATCGAGGAGGAGATGATCTTCCAGATC	2104.25	1398.5	11.3027	10.1737	2964	1463	3144	846	1381	1476	1339.5	1397.5	11.4751	11.8861	11.2955	10.5541	10.1683	10.2427	9.91984	10.364	hsa-miR-331-3p	hsa-miR-4270	hsa-miR-661	hsa-miR-449b-3p	hsa-miR-6735-5p
ASCRP3000554	0.00283479	0.677005	1.57044	up	hsa_circRNA_406091		25070500	chr20	-	25000645	25004277	exonic	NM_032501	ACSS1	AAGAAGTATGATCGCTCCTCCCTGCGGACCCTGGGGTCAGCCAAGTGCAAGGTGGTTATC	1699.88	1844.38	11.0686	10.4174	2765	1039.5	1537	1458	2046.5	1847	967	2517	11.3552	11.2711	10.2067	11.4415	10.683	10.5948	9.40574	10.9863	hsa-miR-6812-5p	hsa-miR-138-5p	hsa-miR-4756-5p	hsa-miR-342-5p	hsa-miR-4456
ASCRP3000628	0.00827442	0.706955	1.54921	up	hsa_circRNA_000104	hsa_circ_0000266	circBase	chr10	-	126336614	126337010	intronic	ENST00000337318	FAM53B	AAGCAGATTTTCAGCATCCTAGGAAGAACCAAGAATGCAGAAGTCTGGGGGTGGTGGAGA	268.875	274.25	8.39531	7.76378	323	152.5	261	339	287	212	236	362	8.36756	8.35246	7.67332	9.1879	7.84373	7.4876	7.26064	8.46315	hsa-miR-149-3p	hsa-miR-509-5p	hsa-miR-612	hsa-miR-635	hsa-miR-330-5p
ASCRP3000725	0.0465174	0.709284	1.72086	up	hsa_circRNA_103655	hsa_circ_0007883	circBase	chr4	-	73956383	73958017	exonic	NM_032217	ANKRD17	AAGTCCCTCAGGGGTGGCACTGAATCAACAAGACAAGCAACTCAATTGATTAATGCTTTG	650.875	513.25	9.38453	8.6014	772	353	1275.5	203	655	653	504	241	9.58895	9.6557	9.93604	8.35742	9.053	9.07607	8.43711	7.83941	hsa-miR-766-5p	hsa-miR-298	hsa-miR-323a-5p	hsa-miR-138-5p	hsa-miR-486-3p
ASCRP3000758	0.0132526	0.709284	1.86543	up	hsa_circRNA_063313	hsa_circ_0063313	circBase	chr22	-	38879442	38891942	exonic	NM_006386	DDX17	AATAAAAACACTGTTGACAATAATGTCTAGTTCTGGCTCCTACCAGAGAGCTTGCCCAGC	313	261.25	8.47302	7.57352	293.5	321	514	123.5	219	328.5	368	129.5	8.20442	9.51231	8.65251	7.52284	7.42129	8.10477	7.94582	6.82219	hsa-miR-6887-5p	hsa-miR-4668-5p	hsa-miR-6795-5p	hsa-miR-7109-5p	hsa-miR-6855-5p
ASCRP3000839	0.0185997	0.709284	1.69259	up	hsa_circRNA_102223	hsa_circ_0002279	circBase	chr17	-	79536041	79539114	exonic	NM_017921	NPLOC4	AATCCATTTCCTATTGAAAACCGGGATGTATTGGGTGAGACACAGGACGTAGACAAGTTT	429.25	431.875	9.03462	8.27538	557	188	420.5	551.5	462	248	234.5	783	9.13675	8.66612	8.35384	9.98175	8.53382	7.71039	7.25828	9.59904	hsa-miR-362-5p	hsa-miR-382-5p	hsa-miR-128-1-5p	hsa-miR-450a-2-3p	hsa-miR-128-2-5p
ASCRP3000927	0.0288294	0.709284	1.75845	up	hsa_circRNA_013729	hsa_circ_0013729	circBase	chr1	+	117910084	117957453	exonic	NM_006699	MAN1A2	AATTCCTAGATGGGCAAAGATGGATTGAAGACAACCTTGATTTCAGTGTGGCAACAGCGG	936.375	733.125	9.91079	9.09648	866	773.5	1875	231	777	919	963	273.5	9.75411	10.8433	10.4874	8.55831	9.32094	9.59275	9.408	8.06424	hsa-miR-6881-3p	hsa-miR-6809-3p	hsa-miR-6875-3p	hsa-miR-4533	hsa-miR-6853-3p
ASCRP3000944	0.0408342	0.709284	1.66786	up	hsa_circRNA_403150		25242744	chr4	-	77977114	77987558	exonic	NM_006835	CCNI	AATTGGGATCTTCACACAGCCACACCATTGGATTTTCTTCATATTGTAGCTACAGCAAGC	440.75	427	8.96277	8.22478	471.5	480.5	662	149	373	566	621.5	147.5	8.88427	10.1618	9.01079	7.79422	8.2219	8.87306	8.76145	7.0427	hsa-miR-543	hsa-miR-6833-3p	hsa-miR-3916	hsa-miR-590-5p	hsa-miR-4768-5p
ASCRP3001212	0.00845146	0.706955	1.66059	up	hsa_circRNA_003613	hsa_circ_0003613	circBase	chr1	-	52283737	52299842	exonic	NM_002525	NRD1	ACATGGGCACTTCCTCCTCAACAGCAACATTACAGTGGTATTCATGGGTAGTTTGAAATA	1862	1979	11.1704	10.4387	2386.5	704.5	2045	2312	1990	1367	1192	3367	11.1266	10.7105	10.648	12.1966	10.6502	10.1249	9.71752	11.2623	hsa-miR-103a-2-5p	hsa-miR-592	hsa-miR-16-2-3p	hsa-miR-1265	hsa-miR-1253
ASCRP3001371	0.0355141	0.709284	1.71546	up	hsa_circRNA_011083	hsa_circ_0011083	circBase	chr1	-	27992571	27995857	exonic	NM_002038	IFI6	ACCTAGATGTGAAAACAGAATAAACTTCACCCAGAAAACACTTGTCTAGTGACGGAGCCC	124.875	118.875	7.22261	6.44401	140	85.5	133	141	128	76.5	100	171	7.11733	7.2932	6.71898	7.76094	6.65868	5.94913	5.84631	7.32194	hsa-miR-4707-5p	hsa-miR-3192-5p	hsa-miR-1273g-3p	hsa-miR-3613-3p	hsa-miR-1285-3p
ASCRP3001522	0.0150113	0.709284	1.83869	up	hsa_circRNA_100712	hsa_circ_0005734	circBase	chr10	-	126395204	126395456	exonic	NM_014661	FAM53B	ACTCCATTGCATGTGGGACCTTCAGCCGTGAACTGGGAGTTGACCACATTTGGCCATTTC	478.875	390	9.07105	8.19237	531	389	826	169.5	443	412	529	176	9.07456	9.81674	9.32545	8.06744	8.46289	8.43007	8.51484	7.36168	hsa-miR-608	hsa-miR-188-3p	hsa-miR-660-3p	hsa-miR-106a-3p	hsa-miR-493-3p
ASCRP3002085	0.0222931	0.709284	2.01979	up	hsa_circRNA_060102	hsa_circ_0060102	circBase	chr20	+	34143977	34145405	exonic	NM_015966	ERGIC3	AGCCCCAGCCCCAGGTTGATAAATCTATTGATTGATTGTGATAGTACCTCCATGATGTTC	26542.6	18044.9	14.8369	13.8227	44566	32983	18996	9625.5	22682	19023.5	5759	24715	15.0148	15.8728	14.2908	14.1691	14.1691	14.221	13.2829	13.6177	hsa-miR-4459	hsa-miR-5787	hsa-miR-6736-5p	hsa-miR-4270	hsa-miR-6804-5p
ASCRP3002179	0.015216	0.709284	1.72908	up	hsa_circRNA_008068	hsa_circ_0008068	circBase	chr13	-	30801548	30857928	exonic	NM_032116	KATNAL1	AGCTTTGCGAAGAAGGTTAGAAAAAAGGATATATATACCTCTCCCAACAGGTCTCTGAAA	3196.5	2951.25	12.0306	11.2406	5406	2181	2918	2281	3056	3483	2135	3131	12.2132	12.6158	11.1703	12.1231	11.2801	11.6459	10.8517	11.1847	hsa-miR-4686	hsa-miR-4778-3p	hsa-miR-1236-3p	hsa-miR-145-3p	hsa-miR-6875-3p
ASCRP3002529	0.0398996	0.709284	1.63151	up	hsa_circRNA_104509	hsa_circ_0004684	circBase	chr7	-	139741443	139757834	exonic	NM_022750	PARP12	AGTTTGGTTCTTGGCAGGAATATGGAAGACAGGAAGAACTGTAGGAATAGTCACAGCTTG	155.25	141.75	7.35397	6.64776	240	117	202	62	131.5	168	186.5	81	7.9198	7.87403	7.30179	6.32026	6.65242	7.13476	6.88571	5.91815	hsa-miR-548b-3p	hsa-miR-488-3p	hsa-miR-506-3p	hsa-miR-770-5p	hsa-miR-345-5p
ASCRP3002762	0.00324084	0.677005	1.56522	up	hsa_circRNA_101173	hsa_circ_0028711	circBase	chr12	-	120541629	120546271	exonic	NM_006861	RAB35	ATCACCTCCACGTGTGGGCAAGAGCAGTTTACTGTTGCGTTTTGCAGACAACACTTTCTC	196.875	193.75	7.90812	7.26176	232	135	247.5	173	200.5	185	188	201.5	7.84295	8.11684	7.58192	8.09078	7.29377	7.27526	6.89937	7.57862	hsa-miR-1301-3p	hsa-miR-147b	hsa-miR-412-3p	hsa-miR-675-5p	hsa-miR-22-3p
ASCRP3002797	0.0199747	0.709284	1.83463	up	hsa_circRNA_103227	hsa_circ_0063369	circBase	chr22	+	39411599	39414050	exonic	NM_014508	APOBEC3C	ATCATGGACTATGAAGAAACCCGATGAAGGCAATGTATCCAGGCACATTCTACTTCCAAT	186.125	167.125	7.87397	6.99848	165	150	231	198.5	145	151	146.5	226	7.35729	8.30479	7.49911	8.3347	6.78056	6.9326	6.51029	7.77047	hsa-miR-29b-2-5p	hsa-miR-612	hsa-miR-660-3p	hsa-miR-873-5p	hsa-miR-378a-5p
ASCRP3002812	0.0319917	0.709284	1.59067	up	hsa_circRNA_405780		25070500	chr19	+	39195660	39196655	intronic	ENST00000252699	ACTN4	ATCCAACTTGGGCTGAGTTCTGAGGGTTTATTTTTGAGCCAGTGACAGCCACCTGTACTG	167.125	164.25	7.52616	6.85653	228	74	153.5	213	156.5	114	103	283.5	7.81199	6.93702	6.90803	8.44761	6.92446	6.55413	5.85724	8.09028	hsa-miR-4741	hsa-miR-4685-5p	hsa-miR-6827-5p	hsa-miR-6801-3p	hsa-miR-661
ASCRP3002856	0.0120601	0.709284	1.58217	up	hsa_circRNA_000310	hsa_circ_0000310	circBase	chr11	-	61120456	61121464	exonic	NM_153611	CYB561A3	ATCGCATCCGTCATTTCGGGCATTAATGAGAAGCTTTTCTTCAGTTTCGTCACTGGTGTA	301.75	292.75	8.47609	7.81418	296	127	316	468	280	219.5	210	461.5	8.23617	7.99842	7.9502	9.71955	7.80394	7.52382	7.1069	8.82208	hsa-miR-3714	hsa-miR-6760-5p	hsa-miR-4685-5p	hsa-miR-4632-5p	hsa-miR-6735-5p
ASCRP3002882	0.0125817	0.709284	1.5344	up	hsa_circRNA_403876		25242744	chr7	-	99001020	99002576	exonic	NM_014891	PDAP1	ATCTCTAGACTCAGATGAGAGTGAGGATGAAGAAGATGACTACCAGGAAGAAAGGGAGGC	607.625	587.625	9.30507	8.6874	670	348	1215.5	197	446.5	653	1030.5	220.5	9.39908	9.6394	9.87561	8.30621	8.47422	9.07348	9.50513	7.69676	hsa-miR-4778-3p	hsa-miR-1184	hsa-miR-942-5p	hsa-miR-3127-5p	hsa-miR-5047
ASCRP3002933	0.0492395	0.709284	1.57623	up	hsa_circRNA_010402	hsa_circ_0010402	circBase	chr1	-	19683128	19684057	exonic	NM_004930	CAPZB	ATGAACCTCGGAGGCAGCCTTACCAGACAGGTATTTTGAAGGTGGCGTCTCATCTGTCTA	295.25	302	8.5149	7.85842	343	260	396	182	268	316.5	421.5	202	8.43255	9.17906	8.27103	8.17696	7.70283	8.06037	8.14864	7.52186	hsa-miR-640	hsa-miR-766-3p	hsa-miR-7151-5p	hsa-miR-1248	hsa-miR-6503-5p
ASCRP3003018	0.00253436	0.677005	1.59838	up	hsa_circRNA_100110	hsa_circ_0006913	circBase	chr1	+	27087346	27089776	exonic	NM_006015	ARID1A	ATGCATGTTGCTGCCAACTCTATCCAAAACAGGATCTATCTGGTTCAATAGATGACCTCC	176.25	170	7.57329	6.89668	207	149	278	71	154.5	214	233	78.5	7.68848	8.30479	7.76509	6.53481	6.93038	7.48307	7.26709	5.90617	hsa-miR-637	hsa-miR-485-5p	hsa-miR-656-5p	hsa-miR-873-3p	hsa-miR-125a-3p
ASCRP3003169	0.0339604	0.709284	1.62103	up	hsa_circRNA_036286	hsa_circ_0036286	circBase	chr15	+	74882160	74885577	exonic	NM_006465	ARID3B	ATTAACATGTCTGTGGACATCGATGGCACCACCTATGCAGGGACCCCCATCAACCGAATC	137.5	131.125	7.31177	6.61486	142.5	89	141.5	177	129	99	144.5	152	7.06375	7.26005	6.79077	8.13251	6.61151	6.24022	6.49037	7.11733	hsa-miR-939-5p	hsa-miR-4667-5p	hsa-miR-8089	hsa-miR-370-3p	hsa-miR-3150a-3p
ASCRP3003172	0.000634337	0.605209	1.63714	up	hsa_circRNA_102208	hsa_circ_0045888	circBase	chr17	+	76388556	76395618	exonic	NM_024419	PGS1	ATTAAGGTGTACCTCTTCGACAACAGCGTCATCTTGAGCGGGTCACCATGGCTGTTATTG	522.875	493.25	9.29765	8.58647	612	214	531	734.5	497	357	379	740	9.26774	8.87873	8.68574	10.3584	8.63584	8.21827	7.97818	9.51361	hsa-miR-492	hsa-miR-342-5p	hsa-miR-107	hsa-miR-103a-3p	hsa-miR-147b
ASCRP3003430	0.00588177	0.677005	1.71976	up	hsa_circRNA_104112	hsa_circ_0076522	circBase	chr6	+	43417159	43417272	exonic	NM_033450	ABCC10	CAAACGCTTTGCCAACAAGACAGTGCTGACCATTGCCCATAGATCCTGTGTATCGATGAG	483.625	454.25	9.2096	8.42739	612	224	426	672.5	490.5	276	330.5	720	9.2722	8.94151	8.37369	10.251	8.62057	7.84804	7.77603	9.46493	hsa-miR-383-3p	hsa-miR-511-5p	hsa-miR-646	hsa-miR-505-3p	hsa-miR-182-5p
ASCRP3003675	0.0210034	0.709284	1.82378	up	hsa_circRNA_103194	hsa_circ_0062760	circBase	chr22	-	29746023	29747814	exonic	NM_001127	AP1B1	CAAGTACCCCAACAAGCCTGAGATCCTGAAGCATGAGATGAAGGTGTTCTTCGTGAAGTA	149.5	133.125	7.50555	6.63861	162	124	169.5	142.5	140.5	117	126	149	7.27585	7.94271	7.0427	7.76094	6.75449	6.52701	6.19847	7.07449	hsa-miR-433-3p	hsa-miR-342-3p	hsa-miR-660-3p	hsa-miR-503-5p	hsa-miR-181b-5p
ASCRP3003721	0.0100475	0.709284	1.91318	up	hsa_circRNA_103240	hsa_circ_0007704	circBase	chr22	+	41721567	41721922	exonic	NM_017590	ZC3H7B	CAATAGGGCCGCCTGCTACTTCACCATGGTCGACACTACCCCTAAAGCAAGAAGAATATG	518.125	402.375	9.24404	8.30807	394	203.5	863	612	353	273	401.5	582	8.66601	8.80474	9.38053	10.1249	8.14578	7.83231	8.07732	9.17688	hsa-miR-1301-3p	hsa-miR-545-3p	hsa-miR-217	hsa-miR-34c-5p	hsa-miR-544a
ASCRP3003763	0.000881916	0.605209	1.68639	up	hsa_circRNA_049228	hsa_circ_0049228	circBase	chr19	-	10332108	10335623	exonic	NM_004230	S1PR2	CAATGCCTGAAACCCAGACCTAGGCTAATAAACGGTTCAATTTCTGTTTTCTGAAAGCCC	127.125	115	7.08697	6.33303	160.5	52	116	180	134	57	87.5	181.5	7.31771	6.31347	6.52701	8.18968	6.71812	5.51179	5.66626	7.43594	hsa-miR-4739	hsa-miR-4695-5p	hsa-miR-665	hsa-miR-6894-5p	hsa-miR-608
ASCRP3003911	0.0390049	0.709284	1.64823	up	hsa_circRNA_040097	hsa_circ_0040097	circBase	chr16	+	69874028	69876023	exonic	NM_007014	WWP2	CACCAGCCCCCCAGCACAAACTGCTTTGGTGGAAGATCCCGTGGAGAACATGCAGCTGAC	2320.62	2740	11.6015	10.8806	3221	1384	2681.5	1996	3107	1859	1455	4539	11.6062	11.7846	11.0316	11.9835	11.3068	10.6052	10.0887	11.5216	hsa-miR-3616-3p	hsa-miR-3714	hsa-miR-6876-3p	hsa-miR-6882-3p	hsa-miR-671-3p
ASCRP3003964	0.0438824	0.709284	2.87729	up	hsa_circRNA_092469	hsa_circ_0000931	circBase	chr19	-	38226804	38231095	sense overlapping	NM_152360	ZNF573	CACGAGCCTGGGCCAGTTACACAGTTCTATTTGGATTTACAGTGTGAGATAATCAGCTAC	261.375	145.125	8.31969	6.79498	374	338	156	177.5	122	166	140	152.5	8.58954	9.59514	6.9407	8.1534	6.52701	7.11213	6.43881	7.10199	hsa-miR-188-3p	hsa-miR-155-3p	hsa-miR-6734-3p	hsa-miR-329-5p	hsa-miR-1229-3p
ASCRP3003971	0.0386732	0.709284	1.66238	up	hsa_circRNA_401892		25242744	chr17	+	78796000	78797023	exonic	NM_020761	RPTOR	CACGCCATGTGGATCCCTGGCCGCCTGAACGACAGGAGGACGCCCCTGGGTGAACTGAAC	183.125	165.5	7.69515	6.9619	123.5	96.5	271	241.5	142	116.5	152	251.5	6.93186	7.49287	7.73027	8.6256	6.75907	6.59528	6.57698	7.91626	hsa-miR-4683	hsa-miR-3120-5p	hsa-let-7d-3p	hsa-let-7e-3p	hsa-miR-6829-5p
ASCRP3003977	0.0385655	0.709284	1.65903	up	hsa_circRNA_074598	hsa_circ_0074598	circBase	chr5	-	150496687	150512748	exonic	NM_001155	ANXA6	CACGGGAAGATGCCCAGGACCTATACGAGGCAGGGGAACTGAAATGGGGAACAGATGAAG	386.375	377.5	8.79352	8.06319	442.5	239.5	668	195.5	326	421	615	148	8.81609	9.03093	9.03317	8.29391	8.03395	8.45186	8.74421	7.02273	hsa-miR-4435	hsa-miR-4642	hsa-miR-3677-5p	hsa-miR-4691-5p	hsa-miR-4685-3p
ASCRP3004006	0.0409985	0.709284	1.60527	up	hsa_circRNA_000887	hsa_circ_0000887	circBase	chr19	+	8615158	8615503	antisense	NM_012335	MYO1F	CACTCGGGCGTAATTCCCGTCTTCACAGAAACTGATGTTCCCCAGCGGCTGTCCATCTTG	263.375	252.5	8.32195	7.63913	300	233.5	366	154	267	251	310	182	8.23617	8.98647	8.15546	7.90971	7.73493	7.71039	7.70023	7.41099	hsa-miR-6748-5p	hsa-miR-6759-5p	hsa-miR-4658	hsa-miR-3187-5p	hsa-miR-6860
ASCRP3004032	0.0334193	0.709284	1.81613	up	hsa_circRNA_009618	hsa_circ_0009618	circBase	chr1	-	8923293	8928116	exonic	NM_001428	ENO1	CACTGGGCAGAAACTGAACGTCACAGAACAAGAGAAGATTGACAAACTGATGATCGAGAT	227.5	193.875	8.11804	7.25717	173	162.5	357	217.5	188	206.5	227	154	7.41417	8.43711	8.13972	8.48117	7.19261	7.44477	7.22733	7.16398	hsa-miR-3157-5p	hsa-miR-6131	hsa-miR-6729-3p	hsa-miR-616-3p	hsa-miR-8083
ASCRP3004510	0.0493474	0.709284	1.61734	up	hsa_circRNA_043114	hsa_circ_0043114	circBase	chr17	-	33849297	33849988	exonic	uc002hjn.3	SLFN12L	CAGTTTCTGAGGAATTTCATCAGTGCTACCAGGATATTTGCGATGTACTCTGGAATCCCT	188.625	175.5	7.50207	6.80845	361	103.5	223	67	233	207	199	63	8.53734	7.62229	7.45148	6.39716	7.50508	7.41443	7.00248	5.3118	hsa-miR-26b-3p	hsa-miR-6873-5p	hsa-miR-1184	hsa-miR-4675	hsa-miR-328-3p
ASCRP3004589	0.024317	0.709284	1.73466	up	hsa_circRNA_029301	hsa_circ_0029301	circBase	chr12	-	124832370	124835283	exonic	NM_006312	NCOR2	CATCACACAAGGGCACGCCAGCTGACGTCCTGTACAAGGGCACCATCACCAGGATCATCG	95.25	86.5	6.72957	5.93492	105	83	132	61	84	82	97	83	6.68214	7.27089	6.70608	6.25918	6.01475	6.03001	5.78875	5.90617	hsa-miR-328-3p	hsa-miR-4741	hsa-miR-4675	hsa-miR-663b	hsa-miR-6738-3p
ASCRP3004757	0.0203453	0.709284	1.73328	up	hsa_circRNA_104935	hsa_circ_0003362	circBase	chr9	-	131860291	131860929	exonic	NM_000755	CRAT	CATGGACTCACTCACCTTTGTCAAGGCCATGGATGACTCCAGCGTCACGGAAGAAACCCG	185.375	165	7.7871	6.9936	292.5	119	159.5	170.5	180	134	151	195	8.21448	7.89027	6.97622	8.06744	7.11668	6.80777	6.57698	7.47296	hsa-miR-608	hsa-miR-125a-3p	hsa-miR-891a-3p	hsa-miR-27a-5p	hsa-miR-20b-3p
ASCRP3004824	0.0141457	0.709284	1.70588	up	hsa_circRNA_092534	hsa_circ_0001372	circBase	chr3	-	185643369	185644451	sense overlapping	NM_004593	TRA2B	CATTATACCCGGTCACGGTCTCGCTCCAAGGAAGATTCCAGGCGTTCCAGATCAAAGTCC	395.375	358.625	8.93346	8.16295	524	303.5	524	230	336.5	400	464	234	9.04346	9.43196	8.68289	8.57554	8.09722	8.39407	8.31756	7.84295	hsa-miR-519d-5p	hsa-miR-1248	hsa-miR-3145-5p	hsa-miR-492	hsa-miR-7-1-3p
ASCRP3004866	0.0277848	0.709284	1.78876	up	hsa_circRNA_103547	hsa_circ_0003759	circBase	chr3	+	188326948	188327632	exonic	NM_005578	LPP	CATTGCAGCCAAAGAGCTCCACTGGTTCAACAGCCTCTCCTCCAGTTTCGACCCCAGTCA	4359.62	4059.5	12.3755	11.5365	8562	2533.5	3897	2446	4418	3058	2278	6484	12.7719	12.7656	11.7016	12.2627	11.7688	11.4634	10.9685	11.9453	hsa-miR-762	hsa-miR-92a-1-5p	hsa-miR-134-5p	hsa-miR-665	hsa-miR-485-5p
ASCRP3004929	0.0354832	0.709284	1.92244	up	hsa_circRNA_044287	hsa_circ_0044287	circBase	chr17	+	45734225	45736026	exonic	NM_002265	KPNB1	CCAAAGCAAACTTTGATAAAGAGGTTTTGCAGACATTGGGTACAGAAACTTACCGGCCTA	130	101	7.05727	6.11433	107	120	237	56	95	110	125	74	6.71983	7.89027	7.5428	6.07618	6.09212	6.44245	6.23185	5.69091	hsa-miR-588	hsa-miR-5691	hsa-miR-760	hsa-miR-4701-5p	hsa-miR-645
ASCRP3005421	0.0419477	0.709284	1.83606	up	hsa_circRNA_104025	hsa_circ_0075161	circBase	chr5	+	176636636	176639196	exonic	NM_022455	NSD1	CCTGAACCAGGTTCCTCAGAAAATTTTGAGTAAATGGGAAGCCAGTGTTGGACTTGCAGA	101.375	78.375	6.589	5.71238	84	66	196.5	59	88	73	92	60.5	6.25682	6.66935	7.25799	6.17183	5.99226	5.80819	5.73728	5.3118	hsa-miR-450b-3p	hsa-miR-544a	hsa-miR-361-5p	hsa-miR-374a-3p	hsa-miR-329-5p
ASCRP3005430	0.035155	0.709284	1.53716	up	hsa_circRNA_103159	hsa_circ_0062239	circBase	chr22	-	19363153	19365589	exonic	NM_003325	HIRA	CCTGACCAGCATGACTCCGACAGCTGTGGAAAGGGACTTCTCCACGGCATTCTTTAACAG	117.375	123	7.11812	6.49785	122	111	122.5	114	118	118	114	142	6.84825	7.71103	6.57698	7.33624	6.43933	6.59528	6.01684	6.93996	hsa-let-7i-5p	hsa-let-7g-5p	hsa-miR-98-5p	hsa-miR-196a-5p	hsa-miR-644a
ASCRP3005740	0.0380154	0.709284	1.76936	up	hsa_circRNA_102449	hsa_circ_0049392	circBase	chr19	+	11226769	11227674	exonic	NM_000527	LDLR	CGTCTTTGAGCTTCATGTACTGGACTGACTGGGGAACTCCCGCCAAGATCAAGAAAGGGG	166.875	155	7.70217	6.87894	211	150	169.5	137	160.5	143	170.5	146	7.71211	8.31019	7.07449	7.71189	6.91328	6.858	6.7343	7.01019	hsa-miR-181a-2-3p	hsa-miR-608	hsa-miR-494-5p	hsa-miR-541-3p	hsa-miR-33a-3p
ASCRP3006060	0.0059842	0.677005	1.57278	up	hsa_circRNA_403595		25242744	chr6	+	43465618	43471444	exonic	NM_080604	TJAP1	CTCAAGTGCAACAAGTCCCACTTCCGAAACCACAAGTTTGCCGATGAGCTGTGGCTAAAG	256.75	256.75	8.32176	7.66844	318	144	288.5	276.5	283	193	231.5	319.5	8.35274	8.24927	7.82676	8.85828	7.84118	7.32109	7.23812	8.27336	hsa-miR-6736-3p	hsa-miR-6741-3p	hsa-miR-5586-5p	hsa-miR-4268	hsa-miR-4267
ASCRP3006101	0.040211	0.709284	1.73203	up	hsa_circRNA_101826	hsa_circ_0008716	circBase	chr16	+	66971939	66973261	exonic	NM_003869	CES2	CTCAGCATCTACACGCCGGCCCATAGCCATGAAGGCTCTAACCTGCCGGCCAGGACTCAG	368	361.25	8.7874	7.99494	561	173	334	404	401	202.5	191.5	650	9.15189	8.52638	8.01734	9.45398	8.32137	7.38237	6.95966	9.31636	hsa-miR-876-3p	hsa-miR-301a-5p	hsa-miR-218-1-3p	hsa-miR-182-5p	hsa-miR-19b-3p
ASCRP3006147	0.0464727	0.709284	1.66447	up	hsa_circRNA_101812	hsa_circ_0000699	circBase	chr16	+	50321822	50322261	exonic	NM_001114	ADCY7	CTCATCATCATTGCCTTCAGCCAGGGGAGCTGAGGAACTGCGTGTGGAGTCAGCCCAGTC	211.375	192.5	7.98065	7.24559	283	153	258.5	151	201	153	226	190	8.13202	8.28411	7.65375	7.85273	7.29032	6.9611	7.21646	7.51448	hsa-miR-212-5p	hsa-miR-96-5p	hsa-miR-1296-5p	hsa-miR-762	hsa-miR-330-5p
ASCRP3006391	0.048352	0.709284	1.63776	up	hsa_circRNA_001029	hsa_circ_0001029	circBase	chr2	-	71680927	71681075	antisense	NM_003494	DYSF	CTCTTAAAGGGGAACGGGCCACCCCCGGCTGCTCCAGTGGGCTAGGCTGGGTCGGGAGGG	1251.5	1190.38	10.6338	9.92209	1664	1013.5	1512.5	816	1174	1230	980.5	1377	10.6378	11.2357	10.1632	10.4986	9.92806	9.99281	9.43157	10.3359	hsa-miR-6842-5p	hsa-miR-3194-5p	hsa-miR-4787-5p	hsa-miR-665	hsa-miR-6858-3p
ASCRP3006553	0.0156848	0.709284	1.50167	up	hsa_circRNA_001726	hsa_circ_0001726	circBase	chr7	-	99090662	99092254	intronic	ENST00000462024	ZNF394	CTGATGCCAGGTTTGGAAAGCAGAGTGGAGAACAAAGAGTTGATTCCAATGCAACAAATT	637.875	555.75	9.20068	8.6141	694	307.5	1401	149	637	612	798	176	9.44029	9.44262	10.0671	7.85273	9.00519	8.97487	9.12872	7.34763	hsa-miR-670-3p	hsa-miR-8056	hsa-miR-188-3p	hsa-miR-4452	hsa-miR-6830-5p
ASCRP3006607	0.0242181	0.709284	2.04047	up	hsa_circRNA_402018		25242744	chr19	-	4702038	4705982	exonic	NM_139159	DPP9	CTGCGCTAGAAGAAAGGAAGACGGACTCGTATCGGTACCCCAGGACAGGAATGCCATATG	101.25	81.75	6.88327	5.85437	120	95	103	87	72	67	91	97	6.84825	7.43386	6.3482	6.90277	5.71514	5.76242	5.62757	6.31234	hsa-miR-4722-5p	hsa-miR-3190-3p	hsa-miR-4268	hsa-miR-1254	hsa-miR-4695-5p
ASCRP3007014	0.0315314	0.709284	2.37179	up	hsa_circRNA_102062	hsa_circ_0007990	circBase	chr17	-	37840849	37842272	exonic	NM_033419	PGAP3	CTTCGCCTGGGCTGGACCTGTCGGGACGACTGTAAGTATGAGTGTATGTGGGTCACCGTT	500	355.875	9.31839	8.07241	706.5	428	516	349.5	341	404	187.5	491	9.45655	9.94946	8.65027	9.21728	8.09425	8.39728	6.88113	8.917	hsa-miR-18a-5p	hsa-miR-485-5p	hsa-miR-150-3p	hsa-miR-433-5p	hsa-miR-18b-5p
ASCRP3007168	0.0411903	0.709284	1.53847	up	hsa_circRNA_406681		25070500	chr5	-	139260440	139267096	exonic	NM_004883	NRG2	CTTTACGTCAACAGCGCCACCCGGCCCAAGTTGAAGAAGATGAAGAGCCAGACGGGACAG	216.5	231.25	7.99055	7.36905	301	109.5	198	257.5	255	132	145	393	8.24749	7.70153	7.26738	8.74578	7.66335	6.72325	6.48031	8.6093	hsa-miR-4638-5p	hsa-miR-4776-3p	hsa-miR-92a-1-5p	hsa-miR-2355-5p	hsa-miR-362-5p
ASCRP3007233	0.0406665	0.709284	1.50246	up	hsa_circRNA_024600	hsa_circ_0024600	circBase	chr11	-	119981993	119993763	exonic	NM_012101	TRIM29	CTTTGGAATAAACCATTGGTCTGTCAGTGGTGACCATCGCTATGTGAACAACTACACGAA	84.5	86.5	6.45568	5.86836	101	53	86.5	97.5	95.5	65	61	124.5	6.55988	6.15927	6.07082	7.03275	6.10135	5.58969	5.01129	6.77109	hsa-miR-6848-5p	hsa-miR-4459	hsa-miR-6746-5p	hsa-miR-6133	hsa-miR-4498
ASCRP3007344	0.0424882	0.709284	1.53275	up	hsa_circRNA_063623	hsa_circ_0063623	circBase	chr22	+	42289120	42290941	exonic	NM_004599	SREBF2	GAAACCTCAGGCCAAGAAGAAGGCTGGAGACCAGGAAGAAGAGAGCTGAGCTACTTCCTC	160.125	163.625	7.58987	6.97375	188.5	104	191	157	153.5	115	169	217	7.53723	7.67442	7.23812	7.90971	6.89294	6.57745	6.74863	7.67597	hsa-miR-766-3p	hsa-miR-6732-5p	hsa-miR-6752-5p	hsa-miR-4270	hsa-miR-6764-5p
ASCRP3007346	0.0376906	0.709284	1.53231	up	hsa_circRNA_100335	hsa_circ_0006892	circBase	chr1	-	151288048	151288985	exonic	NM_002651	PI4KB	GAAACGAACAGCCAGCAACCCTAAAGTGGAGAATGAGGATGAGCTTGGAAGCTCGAAGTC	199.75	194.875	7.86257	7.24686	260	133	264	142	228.5	148.5	216	186.5	8.01211	8.03652	7.66335	7.73831	7.49512	6.92742	7.12897	7.43594	hsa-miR-541-3p	hsa-miR-1298-3p	hsa-miR-486-3p	hsa-miR-508-5p	hsa-miR-298
ASCRP3007371	0.014801	0.709284	1.52707	up	hsa_circRNA_103307	hsa_circ_0064557	circBase	chr3	-	18456602	18462483	exonic	NM_002971	SATB1	GAAAGATATGAATCAGAGTTCATTGGCCAAGGAGTGCCCCCTTTCACAGGTGATCTTTAG	702.125	695.125	9.66588	9.05511	895	451	1155	307.5	894	764	820	302.5	9.80388	10.0478	9.79427	9.0176	9.53376	9.33797	9.16011	8.1886	hsa-miR-1264	hsa-miR-490-3p	hsa-miR-619-3p	hsa-miR-23a-3p	hsa-miR-23b-3p
ASCRP3007565	0.028293	0.709284	1.65226	up	hsa_circRNA_102096	hsa_circ_0005455	circBase	chr17	-	44248220	44249598	exonic	NM_015443	KANSL1	GAAGAGGAAGAACTGACCAGAGCTGATCCCGAGCAGCGTCATGTACCCCTTCTGTTCTCT	561.625	477.125	9.04661	8.32217	735	301	1086	124.5	552.5	675	553	128	9.52375	9.40999	9.71425	7.53844	8.79777	9.13435	8.54798	6.80858	hsa-miR-573	hsa-miR-1264	hsa-miR-892b	hsa-miR-581	hsa-miR-146a-3p
ASCRP3007591	0.0358061	0.709284	2.56809	up	hsa_circRNA_015962	hsa_circ_0015962	circBase	chr1	+	201966446	201969143	exonic	NM_020216	RNPEP	GAAGATTGAACCAGGTATGACTTGCTCTTCATGCCACCGTCCTTTCCATTTGGAGGAATG	1095	703.5	10.3865	9.02581	1854	1034	854	638	883	727	277	927	10.7581	11.2502	9.35473	10.183	9.51798	9.24934	7.50557	9.83037	hsa-miR-4683	hsa-miR-4692	hsa-miR-6893-5p	hsa-miR-7161-3p	hsa-miR-4802-3p
ASCRP3007635	0.00609105	0.677005	1.6555	up	hsa_circRNA_102588	hsa_circ_0051756	circBase	chr19	+	49094865	49096073	exonic	NM_004605	SULT2B1	GAAGGGCAAAGACAACTTCCTATTTATCACCTACGAGGAGCTGCAGCAGGTGATCTACAT	89.25	84.75	6.52795	5.80068	115.5	59.5	69	113	95	58	54	132	6.71383	6.37234	5.7048	7.32081	6.12091	5.44816	4.81865	6.815	hsa-miR-432-5p	hsa-miR-511-5p	hsa-miR-873-5p	hsa-miR-661	hsa-miR-505-5p
ASCRP3007905	0.00398721	0.677005	1.51709	up	hsa_circRNA_101188	hsa_circ_0029000	circBase	chr12	+	122181534	122199644	exonic	NM_001080825	TMEM120B	GACCATTCGGGAGAGCATTCTCATCAGCAACGGCTCAAGGAGACGCACAGGATCTACAAG	92.875	94.75	6.63846	6.03715	84	56.5	92	139	80	77	87	135	6.2744	6.44865	6.15548	7.6753	5.83845	5.88497	5.54597	6.87922	hsa-miR-103a-2-5p	hsa-miR-507	hsa-miR-23b-3p	hsa-miR-23a-3p	hsa-miR-93-3p
ASCRP3007989	0.0147181	0.709284	1.9036	up	hsa_circRNA_103684	hsa_circ_0070271	circBase	chr4	-	84188738	84194770	exonic	NM_015697	COQ2	GACTCACCAGGTTACAAGAACAGCCAATCGTCCAATAGCCGCTGGAGACATTTCAACTTT	548.875	488	9.43783	8.5091	676.5	282.5	580.5	656	533	309	305	805	9.39714	9.30813	8.8322	10.2138	8.74389	8.02497	7.62982	9.6377	hsa-miR-33b-3p	hsa-miR-541-5p	hsa-miR-361-3p	hsa-miR-335-3p	hsa-miR-20b-3p
ASCRP3008116	0.000321256	0.605209	1.52701	up	hsa_circRNA_044136	hsa_circ_0044136	circBase	chr17	-	43107459	43112367	exonic	NM_024819	DCAKD	GAGACCAAGAAGTTGCTCAAGTACATGAAGCACACCGTGGTAGTATACTGGTCCTTCTGG	80.5	81.5	6.41288	5.80217	95	49	88	90	82.5	65	83	95.5	6.47727	6.13317	6.10921	6.93186	5.87732	5.53629	5.56324	6.23185	hsa-miR-4763-3p	hsa-miR-6510-5p	hsa-miR-6769b-5p	hsa-miR-218-5p	hsa-miR-3187-5p
ASCRP3008431	0.0110505	0.709284	2.01153	up	hsa_circRNA_073748	hsa_circ_0073748	circBase	chr5	+	126140467	126168493	exonic	NM_005573	LMNB1	GAGTGGTTGTTGAGGAAGAACTTTTCCACCAGCAGCTATGCTAAGAAGGAATCTGATCTT	264	186	7.96749	6.9592	262	145.5	560.5	88	164	247	261	72	8.03309	8.19953	8.76581	6.87154	7.0255	7.68913	7.43125	5.69091	hsa-miR-22-5p	hsa-miR-4778-3p	hsa-miR-6875-3p	hsa-miR-877-3p	hsa-miR-6873-3p
ASCRP3008435	0.014209	0.709284	1.61426	up	hsa_circRNA_405634		25070500	chr17	+	76393373	76393472	intronic	ENST00000262764	PGS1	GAGTTACTGGTGGGAGCTATAGGGATTGGAGTGTGGAGAGGGAGGTGCAACGGGCCCATT	229.25	226.125	8.05273	7.36186	308	108	230	271	243	141.5	150	370	8.28107	7.63912	7.48408	8.80665	7.572	6.83843	6.5445	8.49248	hsa-miR-514a-5p	hsa-miR-6883-3p	hsa-miR-3145-5p	hsa-miR-3923	hsa-miR-1260b
ASCRP3008554	0.0213181	0.709284	1.80878	up	hsa_circRNA_400155		25242744	chr1	-	21586763	21599404	exonic	NM_001397	ECE1	GATCGAGGAGCTCAGGGCCAAACCTCTAATGGAGTTGATTGAGAGGGATCCCCCTCTGTG	203.5	172.375	7.96996	7.11494	179.5	163	297.5	174	166	159	193	171.5	7.47574	8.4264	7.86477	8.11294	7.05088	7.0698	6.98621	7.35288	hsa-miR-615-5p	hsa-miR-6858-5p	hsa-miR-4682	hsa-miR-6873-3p	hsa-miR-4647
ASCRP3008594	0.0390346	0.709284	1.54644	up	hsa_circRNA_005078	hsa_circ_0005078	circBase	chr2	+	203419974	203421254	exonic	NM_001204	BMPR2	GATCTTTCAGCCACAAATGTCCTGGATGGCAGCAGTATACAGACAACCTGTCACATAATA	142.375	134.125	7.19864	6.56968	163	108	232.5	66	170.5	121	162	83	7.2909	7.63005	7.50235	6.37126	7.03447	6.61795	6.65689	5.96942	hsa-miR-636	hsa-miR-218-5p	hsa-miR-924	hsa-miR-6874-3p	hsa-miR-6071
ASCRP3008614	0.0117466	0.709284	1.50194	up	hsa_circRNA_043639	hsa_circ_0043639	circBase	chr17	-	39775691	39780882	exonic	NM_000422	KRT17	GATGACAATAAAGCTTGTTGACTCAGCTATGATCGCTACGCCCACTTGGTGGCCTATAAA	193.875	200.25	7.73416	7.14734	251	78	153	293.5	211	140	114	336	7.97137	7.11441	6.90314	8.94773	7.33847	6.8142	6.08948	8.34721	hsa-miR-4763-3p	hsa-miR-323a-5p	hsa-miR-3135b	hsa-miR-4459	hsa-miR-6808-5p
ASCRP3008626	0.0306492	0.709284	1.51111	up	hsa_circRNA_003040	hsa_circ_0003040	circBase	chr13	+	24823614	24826000	exonic	NM_153023	SPATA13	GATGAGAGCATCCAACGGTCGTCCCTGATGGCCCCTGGAGGCGAAGCTCATCACAGGATG	192.375	203.875	7.8942	7.29859	225.5	154	169	221	207	177	157.5	274	7.76094	8.28411	7.0468	8.48495	7.32279	7.22612	6.60874	8.0367	hsa-miR-6751-5p	hsa-miR-6803-5p	hsa-miR-637	hsa-miR-762	hsa-miR-3192-5p
ASCRP3008786	0.0352374	0.709284	1.828	up	hsa_circRNA_103653	hsa_circ_0006693	circBase	chr4	-	73944358	73958017	exonic	NM_032217	ANKRD17	GATTGGTGGCAATCAAGGGGTGGCACTGAATCAACAAGACAAGCAACTCAATTGATTAAT	441.875	333.125	8.76742	7.89715	519	272	862	114.5	405	460	335.5	132	9.03351	9.27402	9.37117	7.39099	8.34666	8.57932	7.79726	6.86536	hsa-miR-298	hsa-miR-486-3p	hsa-miR-766-5p	hsa-miR-323a-5p	hsa-miR-138-5p
ASCRP3009077	0.0444202	0.709284	1.53815	up	hsa_circRNA_403068		25242744	chr4	-	289226	289944	exonic	NM_001137608	ZNF732	GCCCTACAAAGTGAAGATACATGAGACAGTAGCCAAACACCCAGGAACTCTTAACATTCA	275.75	290.25	8.32627	7.70508	385	121	250	347	324	129	216	492	8.6208	7.87403	7.60248	9.20778	8.02705	6.72921	7.13636	8.92769	hsa-miR-612	hsa-miR-6860	hsa-miR-6754-5p	hsa-miR-3692-5p	hsa-miR-7113-5p
ASCRP3009578	0.0372879	0.709284	1.58588	up	hsa_circRNA_102939	hsa_circ_0003273	circBase	chr2	-	230723487	230744844	exonic	NM_004238	TRIP12	GGCCAAATTAGCAATGAATGGTAGTGTCTAGAAAGGGTATGTCCCTTCAAGAGAGAGGTG	439.875	405	8.93153	8.26625	477	221.5	834	227	501.5	433	497.5	188	8.92565	8.93885	9.33085	8.53078	8.65621	8.50271	8.42352	7.48257	hsa-miR-627-3p	hsa-miR-514a-5p	hsa-miR-329-5p	hsa-miR-762	hsa-miR-298
ASCRP3009647	0.0449379	0.709284	1.52016	up	hsa_circRNA_101929	hsa_circ_0004931	circBase	chr17	-	722678	729318	exonic	NM_022463	NXN	GGCTGTACGGAATCCAAGCTCAAACTTTGGAACAAATACCGAATTTCCAACATTCCATCA	226.125	229	7.95976	7.35554	273.5	80	227	324	243	140.5	133	399.5	8.10264	7.15008	7.47625	9.11008	7.58474	6.86227	6.3482	8.62697	hsa-miR-214-5p	hsa-miR-766-5p	hsa-miR-769-5p	hsa-miR-653-3p	hsa-miR-301a-5p
ASCRP3009913	0.049757	0.709284	1.52412	up	hsa_circRNA_082689	hsa_circ_0082689	circBase	chr7	-	139754461	139757834	exonic	NM_022750	PARP12	GTAGCTTTCAAGGAAGAACTGTAGGAATAGTCACAGCTTGACAACCGAACACAACCTGAG	626	562.5	9.13683	8.52885	942	421	1043	98	538	850	732	130	9.88651	9.91667	9.64313	7.101	8.76301	9.48413	9.00291	6.86536	hsa-miR-5003-3p	hsa-miR-4277	hsa-miR-506-3p	hsa-miR-4298	hsa-miR-3192-3p
ASCRP3009927	0.0430364	0.709284	1.60592	up	hsa_circRNA_004409	hsa_circ_0004409	circBase	chr16	+	14988854	14989971	sense overlapping	NM_014287	NOMO1	GTATCCACTATTAGGAGAGGAAGCTGCCTGAACAGGACATCGCACAAGGATCCTACATTG	90.875	87.75	6.62802	5.94462	98	56	97.5	112	96	79	86	90	6.52701	6.38965	6.25918	7.33624	6.17308	5.9374	5.58782	6.08018	hsa-miR-6744-3p	hsa-miR-4530	hsa-miR-3137	hsa-miR-4757-5p	hsa-miR-4291
ASCRP3009990	0.0370685	0.709284	1.59264	up	hsa_circRNA_405330		25070500	chr15	+	44060686	44061844	exonic	NM_005313	PDIA3	GTCACTGTAAGAACCTGGAGCCCAAGTATAAAGAACTTGGCGAGAAGGCGTGATGGGAAG	160.75	151.75	7.45249	6.78107	138	125	275	105	150.5	152.5	206	98	7.01438	7.91906	7.73027	7.14626	6.86961	6.97694	7.06644	6.21131	hsa-miR-3942-3p	hsa-miR-6844	hsa-miR-335-3p	hsa-miR-559	hsa-miR-548as-5p
ASCRP3010162	0.048234	0.709284	1.5317	up	hsa_circRNA_000774	hsa_circ_0000774	circBase	chr17	-	42428409	42428779	antisense	NM_002087	GRN	GTGATCGGAGCAGCAGGTATAGCCATCTGGGCAGCTCACCTCCATGTCACATTTCACATC	175.625	181	7.78289	7.16776	213	133	168.5	188	179	168	194	183	7.72835	8.10083	7.06711	8.23527	7.13283	7.14244	6.97765	7.41813	hsa-miR-615-5p	hsa-miR-6832-3p	hsa-miR-3183	hsa-miR-6752-5p	hsa-miR-4763-3p
ASCRP3010233	0.0380104	0.709284	1.65269	up	hsa_circRNA_060502	hsa_circ_0060502	circBase	chr20	-	43248162	43255240	exonic	NM_000022	ADA	GTGGCATGCAGGGCTGCCGGGAGGCTATCAAAAGGATCGCCTATGAGTTTGTAGAGATGA	233.25	208.875	8.07748	7.35266	242	112	214	365	211	171	194	259.5	7.89084	7.74841	7.37424	9.29642	7.35067	7.13476	6.95385	7.97137	hsa-miR-3138	hsa-miR-103a-2-5p	hsa-miR-6881-3p	hsa-miR-6774-3p	hsa-miR-1306-5p
ASCRP3010329	0.0110356	0.709284	1.66218	up	hsa_circRNA_100822	hsa_circ_0022168	circBase	chr11	+	57460082	57463515	exonic	NM_015457	ZDHHC5	GTTACACAGGGTTGCGAACACACCTCGGCTTGGCTACTAATGAGGGTTACGGGTAAATTC	300.25	278	8.53846	7.80539	321	241	427	212	298	300	285	229	8.34027	9.03729	8.36756	8.40873	7.89993	7.98638	7.55819	7.77706	hsa-miR-149-5p	hsa-miR-765	hsa-miR-24-3p	hsa-miR-9-5p	hsa-miR-509-5p
ASCRP3010363	0.0112823	0.709284	1.61205	up	hsa_circRNA_103225	hsa_circ_0063331	circBase	chr22	-	38894089	38897285	exonic	NM_006386	DDX17	GTTCATATTAACCACCAGCCATACTTGGAAAGGGGAGATGGCCCAATCATTTGGAGCAAG	1059	938.5	10.0502	9.3613	1068	912.5	2045.5	210	844	1269.5	1381	259.5	10.0566	11.0678	10.6445	8.43189	9.44605	10.033	9.98829	7.97782	hsa-miR-605-5p	hsa-miR-372-5p	hsa-miR-371a-5p	hsa-miR-93-5p	hsa-miR-889-5p
ASCRP3010370	0.00663513	0.677005	1.55618	up	hsa_circRNA_102107	hsa_circ_0008586	circBase	chr17	+	45740454	45742524	exonic	NM_002265	KPNB1	GTTCCAATCCTCACACAGACACTAACTAAACAGGTACGAGTGGCTGCTTTACAGAATCTG	837	739.5	9.63146	8.99345	928.5	483.5	1763.5	172.5	683	1003.5	1070	201.5	9.86046	10.1737	10.412	8.07966	9.11716	9.71955	9.56272	7.57437	hsa-miR-146a-3p	hsa-miR-488-5p	hsa-miR-127-5p	hsa-miR-128-1-5p	hsa-miR-185-3p
ASCRP3010383	0.00420992	0.677005	1.61122	up	hsa_circRNA_102231	hsa_circ_0046263	circBase	chr17	-	79813017	79813462	exonic	NM_000918	P4HB	GTTCTCCAAATACCAGCTCGACAAAGATGGGGTTGTCCTCTTTAAGAAGCTGGCAGAGAG	789.25	747.75	9.95101	9.26286	688	484	1353	632	607	809.5	793.5	781	9.43157	10.1777	10.0147	10.1801	8.92787	9.41105	9.12356	9.58895	hsa-miR-1301-3p	hsa-miR-103a-2-5p	hsa-miR-541-5p	hsa-miR-133a-5p	hsa-miR-598-5p
ASCRP3010551	0.00100101	0.605209	2.26709	up	hsa_circRNA_004796	hsa_circ_0004796	circBase	chr17	+	45741524	45755779	exonic	NM_002265	KPNB1	TAAAGGGGGATCAGGAGAACGTACACCATCACAATCGAAGCAATGAAAAGTGACATTGAT	306.75	220.375	8.47763	7.29679	286	252	531	158	167	278	322	114.5	8.15972	9.13017	8.69229	7.92834	7.00459	7.88208	7.74925	6.55125	hsa-miR-646	hsa-miR-1301-3p	hsa-miR-562	hsa-miR-20b-3p	hsa-miR-7112-3p
ASCRP3010716	0.00075258	0.605209	1.57866	up	hsa_circRNA_405101		25070500	chr12	-	123362348	123364052	intronic	ENST00000267202	VPS37B	TACATGAGACACCCTTGAGTGGAATGGTTTCAGTAGATGGATTGTATGAGGCCTGCGGGA	105.625	101.25	6.93139	6.27269	117	72	121.5	112	92	89	100	124	6.83528	6.9611	6.59294	7.33624	6.16807	6.2046	5.91516	6.80294	hsa-miR-1827	hsa-miR-4459	hsa-miR-3192-5p	hsa-miR-1273g-3p	hsa-miR-5095
ASCRP3010772	0.0195634	0.709284	1.52761	up	hsa_circRNA_000908	hsa_circ_0000908	circBase	chr19	-	17213010	17213252	antisense	NM_004145	MYO9B	TACGTGTAGATCTTTTGTTGCAGGAAGCGGTGCTTGAGGTTCTTCAGGAGCCGCTCTCAC	112.375	107.5	6.82882	6.21754	155	65	156	73.5	125	107	121	77	7.23931	6.638	6.90314	6.53481	6.53578	6.42314	6.1079	5.80336	hsa-miR-3074-5p	hsa-miR-3171	hsa-miR-1204	hsa-miR-6860	hsa-miR-3187-5p
ASCRP3010796	0.0473425	0.709284	1.62317	up	hsa_circRNA_076336	hsa_circ_0076336	circBase	chr6	-	42174538	42185633	exonic	NM_018141	MRPS10	TACTGTCATCACCATTAAAAGAATTGCAGCTTTGTGCCCCATGACCTTCAGCCGCTGTAA	231.25	226.125	8.18129	7.48247	251	167	226	281	246	181	213.5	264	7.946	8.43711	7.45148	8.89055	7.59736	7.22069	7.10919	8.00265	hsa-miR-548e-3p	hsa-miR-548ar-3p	hsa-miR-548az-3p	hsa-miR-30d-3p	hsa-miR-5695
ASCRP3011140	0.0396702	0.709284	1.60103	up	hsa_circRNA_100711	hsa_circ_0008456	circBase	chr10	-	126384726	126395456	exonic	NM_014661	FAM53B	TCAAGGACCTACACTTTTCTCTTGTGGAATTATGGGGAGTTGACCACATTTGGCCATTTC	1069.62	951.875	10.1752	9.49617	1269	559	2058	392.5	1241.5	1147	1032	387	10.2825	10.3528	10.6554	9.40999	10.0072	9.88822	9.50414	8.58508	hsa-miR-608	hsa-miR-188-3p	hsa-miR-660-3p	hsa-miR-106a-3p	hsa-miR-493-3p
ASCRP3011193	0.0302763	0.709284	1.62005	up	hsa_circRNA_001715	hsa_circ_0001715	circBase	chr7	+	73521339	73523366	exonic	NM_002314	LIMK1	TCACTGAGTACATCAAGGGCGGCACGCTCCGGGGCATCATCAAGAGCATGGAGGAGCTGC	404.875	376.75	8.94514	8.2491	588	226	506.5	299	339	441	332	395	9.2144	8.96254	8.62697	8.97666	8.07432	8.5287	7.79463	8.59876	hsa-miR-6813-5p	hsa-miR-5001-5p	hsa-miR-762	hsa-miR-4498	hsa-miR-324-5p
ASCRP3011263	0.0335018	0.709284	1.59666	up	hsa_circRNA_000762	hsa_circ_0000762	circBase	chr17	-	37564534	37564979	intronic	ENST00000394287	MED1	TCATAGATAAACTGAAGCATGGGTGGCTCTAGCAGCACCAAGATGAAACCTCAAGGAAAG	82.125	79.625	6.45918	5.78413	90	70	118	50.5	70	70	107.5	71	6.44245	6.9611	6.52701	5.90617	5.69265	5.82738	5.988	5.62848	hsa-miR-7111-5p	hsa-miR-3605-5p	hsa-miR-765	hsa-miR-135a-5p	hsa-miR-6894-5p
ASCRP3011349	0.00138419	0.677005	1.57172	up	hsa_circRNA_001716	hsa_circ_0001716	circBase	chr7	-	73535254	73535605	antisense	NM_002314	LIMK1	TCCAGGAATCCTCGCACGTTGAGGCCAAAGTCCATGGTGCGGGGCAGGCAGTCCGCTCTC	209.375	200.5	7.96333	7.31099	285.5	130	237	185	213	200	198	191	8.15972	7.96128	7.5331	8.19922	7.36825	7.37966	6.99047	7.50557	hsa-miR-324-3p	hsa-miR-6842-3p	hsa-miR-6804-3p	hsa-miR-3135b	hsa-miR-6796-5p
ASCRP3011364	0.0121716	0.709284	1.79206	up	hsa_circRNA_082688	hsa_circ_0082688	circBase	chr7	-	139746683	139757834	exonic	NM_022750	PARP12	TCCCAAAATAGAAAGGAAGAACTGTAGGAATAGTCACAGCTTGACAACCGAACACAACCT	425.25	350	8.61645	7.77483	630	301	692	78	344	414	561	81	9.3109	9.40028	9.07907	6.67553	8.11554	8.43607	8.60444	5.94328	hsa-miR-5003-3p	hsa-miR-4277	hsa-miR-5579-5p	hsa-miR-506-3p	hsa-miR-4298
ASCRP3011395	0.0465856	0.709284	1.55043	up	hsa_circRNA_023006	hsa_circ_0023006	circBase	chr11	+	66367959	66373490	exonic	NM_005125	CCS	TCCCTTGGCAAATGAAAGTTTTATTTTCGTTTGGGACTGTGGGAATCACTTTAACCCTGA	117.625	118.25	6.97987	6.3472	122	63	108	177.5	129	88	72	184	6.80858	6.6207	6.37126	8.11895	6.61151	6.10135	5.24679	7.42916	hsa-miR-4726-3p	hsa-miR-518c-5p	hsa-miR-612	hsa-miR-767-3p	hsa-miR-6860
ASCRP3011826	0.0381284	0.709284	2.33098	up	hsa_circRNA_082546	hsa_circ_0082546	circBase	chr7	-	135611502	135635430	exonic	NM_145808	MTPN	TGAATTGTGCTACAGCTAAGCTCCAGATAAACATCATATTACTCCTCTTCTGTCTGCTGT	402.875	281.375	8.72624	7.5053	411	527	573.5	100	197	357.5	479	92	8.7107	10.2819	8.81138	7.101	7.2512	8.22642	8.34083	6.20276	hsa-miR-548o-3p	hsa-miR-548n	hsa-miR-3145-3p	hsa-miR-136-5p	hsa-miR-1323
ASCRP3011842	0.0368109	0.709284	1.51591	up	hsa_circRNA_100009	hsa_circ_0009344	circBase	chr1	-	1721833	1724750	exonic	NM_002074	GNB1	TGACATCAATGCCATTTGCGTTACCTGTCCTGCTGCCGATTCCTGGATGACAATCAGATC	302.5	315.25	8.58287	7.98269	297.5	183	333.5	396	351	289	233	388	8.25193	8.6208	8.01977	9.43899	8.141	7.93757	7.26709	8.58508	hsa-miR-188-3p	hsa-miR-138-5p	hsa-miR-346	hsa-miR-212-3p	hsa-miR-493-3p
ASCRP3011999	0.0212074	0.709284	1.66408	up	hsa_circRNA_102112	hsa_circ_0000780	circBase	chr17	+	45741524	45752148	exonic	NM_002265	KPNB1	TGATGGCAGTTAGCACACTGGTGGAAGATCACAATCGAAGCAATGAAAAGTGACATTGAT	282.125	233.75	8.16362	7.42889	296	164.5	562	106	209	307	298	121	8.20717	8.457	8.77386	7.21646	7.35509	8.01734	7.62503	6.71812	hsa-miR-1301-3p	hsa-miR-20b-3p	hsa-miR-505-5p	hsa-miR-616-3p	hsa-miR-761
ASCRP3012089	0.0325491	0.709284	2.07671	up	hsa_circRNA_104884	hsa_circ_0002925	circBase	chr9	+	115336336	115337531	exonic	NM_133465	KIAA1958	TGCATACCAGGAGTGACACTGCTGATCCTGTAACATGGAGGATTGTCTTCATACCTCATC	188.125	126.625	7.41447	6.36017	354.5	92	249	57	142.5	161	148	55	8.51262	7.43386	7.60479	6.10659	6.78056	7.0698	6.5445	5.04582	hsa-miR-224-5p	hsa-miR-149-5p	hsa-miR-612	hsa-miR-513a-5p	hsa-miR-223-3p
ASCRP3012617	0.0409444	0.709284	1.59371	up	hsa_circRNA_045318	hsa_circ_0045318	circBase	chr17	-	62567915	62579662	exonic	NM_022739	SMURF2	TGTCTGCTAACTTGCATTTAGTTTTAAACTGGGAAGAAAGGAGAACCGCCTCTGGAAGAA	141.625	139.125	7.35317	6.68078	154	86	181	145.5	150.5	97.5	119	189.5	7.21099	7.28049	7.15135	7.76985	6.83804	6.30779	6.1079	7.4694	hsa-miR-367-5p	hsa-miR-2116-3p	hsa-miR-4727-5p	hsa-miR-122-5p	hsa-miR-769-3p
ASCRP3012808	0.00365285	0.677005	1.88124	up	hsa_circRNA_402113		25242744	chr19	-	46324641	46327133	exonic	NM_004819	SYMPK	TTACACAACATTGACTCCGTGAAGTGCGACATGAAATCCATCATCAAAGATCCGAGGAAT	341.5	282.5	8.69453	7.78285	356	239	555	216	298	299	355	178	8.51755	9.03729	8.76052	8.46276	7.89653	7.97173	7.89653	7.36661	hsa-miR-3619-5p	hsa-miR-4530	hsa-miR-6754-3p	hsa-miR-4685-5p	hsa-miR-761
ASCRP3012849	0.0181141	0.709284	1.58438	up	hsa_circRNA_051620	hsa_circ_0051620	circBase	chr19	-	47278139	47280662	exonic	NM_005628	SLC1A5	TTAGCAATAAAATTGAGTGTCAACTATTTAATTCCGCCACGCTGCCGCTGATGATGAAGT	73	72.125	6.24049	5.57657	83	52	78	79	74	55.5	60	99	6.23185	6.18118	5.89561	6.65331	5.66626	5.374	4.93228	6.33374	hsa-miR-6810-5p	hsa-miR-8089	hsa-miR-361-3p	hsa-miR-8485	hsa-miR-466
ASCRP3012991	0.0341584	0.709284	1.58799	up	hsa_circRNA_053141	hsa_circ_0053141	circBase	chr2	-	27355470	27356589	exonic	NM_013388	PREB	TTCCAGCACACCTTACCGCTACCAGGCCTGCAGCACTTTCTGCAGCTAGAGCTGATTAAT	117.25	111.625	7.09293	6.42573	101	78	164	126	114.5	96	112	124	6.63574	7.13732	7.02619	7.57247	6.49588	6.32926	6.07484	6.80294	hsa-miR-942-5p	hsa-miR-6799-3p	hsa-miR-28-5p	hsa-miR-3944-5p	hsa-miR-593-3p
ASCRP3013204	0.00495287	0.677005	1.6369	up	hsa_circRNA_102556	hsa_circ_0003271	circBase	chr19	+	41758255	41762516	exonic	NM_001699	AXL	TTGCCATTGAGAGTCTAGCTGACCGTGTCTACACCAGCAAGAGCGATGTGTTGCCATCTG	124.125	118.875	7.1461	6.43513	136	86.5	122	152	115.5	101.5	92	166.5	6.99331	7.21524	6.55605	7.81979	6.444	6.36032	5.66092	7.27526	hsa-miR-764	hsa-miR-346	hsa-miR-584-3p	hsa-miR-654-3p	hsa-miR-766-5p
ASCRP3013238	0.0319845	0.709284	1.51113	up	hsa_circRNA_104508	hsa_circ_0082686	circBase	chr7	-	139741443	139746807	exonic	NM_022750	PARP12	TTGGCAGGAATATGGAAGACAGATAAGTGCCATAGAGTTCATTTCCATTTGCCGTATCGA	162.875	160.75	7.51221	6.91659	204.5	141	226	80	151	181	207	104	7.67	8.16695	7.47042	6.74148	6.86961	7.24705	7.0775	6.4722	hsa-miR-770-5p	hsa-miR-345-5p	hsa-miR-488-3p	hsa-miR-595	hsa-miR-450b-5p
ASCRP3013298	0.00842078	0.706955	1.80419	up	hsa_circRNA_103089	hsa_circ_0008253	circBase	chr20	-	50342357	50346517	exonic	NM_006045	ATP9A	TTGTTCCCGAAATGAGACTTGGTGCACTCTATACCTACTGGGTTCCCCTGGTGCTGCGAG	615.25	552.5	9.55174	8.70039	871	262	626	702	615	309.5	393.5	892	9.75838	9.20006	8.94928	10.2992	8.95102	8.02324	8.04098	9.78632	hsa-miR-582-3p	hsa-miR-1185-5p	hsa-miR-875-5p	hsa-miR-744-5p	hsa-miR-495-3p
ASCRP3013388	0.0442474	0.709284	1.90605	up	hsa_circRNA_406717		25070500	chr5	-	176339971	176340710	intronic	ENST00000377219	UIMC1	TTTCCCTCAGTGAAAAGATACAGCCAACCGCTGCACCCAGTGATAACATTTTATTTGAAG	413.125	343.25	9.05336	8.12277	518	462.5	417	255	333	402.5	322.5	315	9.03351	10.1001	8.35219	8.72761	8.07832	8.39541	7.74925	8.26811	hsa-miR-3916	hsa-miR-4328	hsa-miR-5584-5p	hsa-miR-20a-3p	hsa-miR-4272
ASCRP3013617	0.0438014	0.709284	1.51891	up	hsa_circRNA_043552	hsa_circ_0043552	circBase	chr17	+	38610179	38613982	exonic	NM_001552	IGFBP4	TTTTTTTTAACAAAACAGAACAAAACCAAAAAATGTCCAGATGACCCCAGGGCTCCTGCC	101.5	108	6.90884	6.3058	104	76	102	124	104	91.5	119	117.5	6.68214	7.08781	6.36032	7.50508	6.25918	6.15168	6.17433	6.638	hsa-miR-6756-5p	hsa-miR-4739	hsa-miR-4685-5p	hsa-miR-1249-5p	hsa-miR-4533

## Sheet: down_T_vs_C
# Fold Change cut-off: 1.5 # P-value cut-off: 0.05 # Condition pairs: T_vs_C # Column A: probeID it represents probe name. # Column B: P-value, P-value calculated from paired t-test. # Column C: FDR, FDR is calculated from Benjamini Hochberg FDR. # Column D: FC (abs), the absolute ratio (no log scale) of normalized intensities between two conditions. # Column E: Regulation, it depicts which group…
T_vs_C 1.5 fold down regulated CircRNAs
	P-value and FDR		Fold change and Regulation		Annotations											Group--Raw Intensity		Group--Normalized Intensity		Raw Intensity								Normalized Intensity								miRNA Binding Sites
probeID	P-value	FDR	FC (abs)	Regulation	circRNA	Alias	source	chrom	strand	txStart	txEnd	circRNA_type	best_transcript	GeneSymbol	Sequence	group-T(raw)	group-C(raw)	group-T(normalized)	group-C(normalized)	[T121, T](raw)	[T118, T](raw)	[T139, T](raw)	[T54, T](raw)	[C134, C](raw)	[C136, C](raw)	[C147, C](raw)	[C69, C](raw)	[T121, T](normalized)	[T118, T](normalized)	[T139, T](normalized)	[T54, T](normalized)	[C134, C](normalized)	[C136, C](normalized)	[C147, C](normalized)	[C69, C](normalized)	MRE1	MRE2	MRE3	MRE4	MRE5
ASCRP3000108	0.0255258	0.709284	1.67666	down	hsa_circRNA_104750	hsa_circ_0008678	circBase	chr9	+	20923658	20933102	exonic	NM_017794	FOCAD	AAAATTGCTGCTTTGACACTAGTCTTGAATACAAGGAGAGTCCGGTAGTGAAAGGCAATG	114.75	242.625	6.86442	7.61002	143.5	65	180	70.5	276.5	207	267	220	7.08515	6.71812	7.13476	6.51966	7.79015	7.43594	7.4765	7.73747	hsa-miR-185-5p	hsa-miR-665	hsa-miR-29b-1-5p	hsa-miR-557	hsa-miR-29b-2-5p
ASCRP3000130	0.0412144	0.709284	1.56366	down	hsa_circRNA_101293	hsa_circ_0030764	circBase	chr13	+	100953713	101101559	exonic	NM_000282	PCCA	AAACATGAGCATTCAGTTTCTTGGTACAGTGGTTGAGCATCCTGTCACAGAATGCATTAC	59.25	126	5.89249	6.53742	73	42	64	58	118.5	100.5	176	109	6.10659	5.69787	5.62848	6.13702	6.50236	6.32926	6.80777	6.51029	hsa-miR-374a-3p	hsa-miR-411-3p	hsa-miR-802	hsa-miR-512-3p	hsa-miR-487a-5p
ASCRP3000145	0.0233601	0.709284	1.66582	down	hsa_circRNA_104659	hsa_circ_0085045	circBase	chr8	-	99718694	99761618	exonic	NM_006281	STK3	AAACCTCCTTATGCTGATATACATCCAATGAGGCCCATATGTTGTAAAGTACTATGGCAG	130.625	268.875	6.99451	7.73075	150	60	241	71.5	253	229	389	204.5	7.22733	6.638	7.56725	6.54547	7.64679	7.60201	8.03326	7.64093	hsa-miR-183-3p	hsa-miR-525-5p	hsa-miR-520a-5p	hsa-miR-101-3p	hsa-miR-301a-3p
ASCRP3000154	0.0446644	0.709284	1.74073	down	hsa_circRNA_103745	hsa_circ_0071036	circBase	chr4	-	143324090	143326477	exonic	NM_003866	INPP4B	AAACTAACAGTCTATGATGTCAAGGATAAGTCTCATGACACCCATGCAAGGATCTCGTGG	58.5	147.125	5.86551	6.6652	63	38	84	49	136.5	73	250	129	5.85724	5.66715	6.09212	5.84552	6.65242	5.80819	7.36058	6.83961	hsa-miR-376b-3p	hsa-miR-376a-3p	hsa-miR-489-3p	hsa-miR-29b-3p	hsa-miR-608
ASCRP3000314	0.0455424	0.709284	1.71223	down	hsa_circRNA_101805	hsa_circ_0039261	circBase	chr16	+	47531309	47537001	exonic	NM_000293	PHKB	AAATGCATGAGAGGAATTCTCTACTGCTATATGCGTCAGGCCGATAAGGCTCAGTTTATG	226.375	541.125	7.8751	8.65098	262	113	416	114.5	784	290.5	768.5	321.5	8.02981	7.74841	8.3312	7.39099	9.33393	7.91924	9.06475	8.28599	hsa-miR-15a-5p	hsa-miR-586	hsa-miR-874-5p	hsa-miR-424-5p	hsa-miR-15b-5p
ASCRP3000411	0.0275162	0.709284	2.07435	down	hsa_circRNA_002953	hsa_circ_0002953	circBase	chr21	-	11011437	11029717	exonic	uc002yis.1	TPTE	AACATTCAAGGGATGGTGATATGGATGATAGTCGAGGAGGCTTGGAGTACCCATAATACA	185.75	495.125	7.5639	8.61656	166	58	350	169	404	325	504.5	747	7.39795	6.66935	8.10149	8.08681	8.35357	8.11554	8.45289	9.54424	hsa-miR-654-3p	hsa-miR-6874-3p	hsa-miR-4288	hsa-miR-6742-3p	hsa-miR-632
ASCRP3000497	0.0235861	0.709284	2.00811	down	hsa_circRNA_103740	hsa_circ_0001439	circBase	chr4	-	129913321	129925031	exonic	NM_144643	SCLT1	AACTGAACAAAGTGTGATAATCGAACAACTCCGAAAAAAACTTAGGTTGCACAGTGAATT	4473.38	7240.88	11.6604	12.6663	6104.5	1455	10005	329	8799	8028	10953	1183.5	12.3724	11.8726	13.2633	9.13339	12.7356	13.042	14.7449	10.1425	hsa-miR-452-5p	hsa-miR-223-3p	hsa-miR-452-3p	hsa-miR-622	hsa-miR-212-3p
ASCRP3000523	0.0368006	0.709284	1.57523	down	hsa_circRNA_005585	hsa_circ_0005585	circBase	chr5	+	43675612	43704502	sense overlapping	NM_012343	NNT	AAGAAAACATGTGACGCGCTCCAGGCGAAAGTTAGAGAATCCTATCAGAAGCAATGAATC	153.125	321	7.20922	7.86478	212.5	78	257	65	292	341	511	140	7.71661	7.16209	7.65039	6.30779	7.87018	8.16695	8.46161	6.96038	hsa-miR-2054	hsa-miR-4668-5p	hsa-miR-3916	hsa-miR-1277-5p	hsa-miR-7851-3p
ASCRP3000531	0.00951761	0.709284	1.96254	down	hsa_circRNA_104210	hsa_circ_0007828	circBase	chr6	+	147581750	147588303	exonic	NM_139244	STXBP5	AAGAAAGCCGACTACAGATACACATATGATGAGGGTTACATTTTGCCATCTGCCTTTCCA	162.25	399.25	7.25006	8.22279	150	79	337	83	340	446	613	198	7.19508	7.08781	8.01734	6.70002	8.08764	8.5371	8.72409	7.54232	hsa-miR-135a-5p	hsa-miR-135b-5p	hsa-miR-606	hsa-miR-376c-3p	hsa-miR-10b-3p
ASCRP3000654	0.00169652	0.677005	1.53204	down	hsa_circRNA_100786	hsa_circ_0005974	circBase	chr11	+	34093272	34098189	exonic	NM_005898	CAPRIN1	AAGGAAAAACCTGTATGTGGAACCACCTGGTAAGCTTGATGATTACCAGGAACGAATGAA	182	379.5	7.4578	8.07325	157	117	382	72	306	458	610	144	7.26709	7.84216	8.22657	6.49538	7.94618	8.58567	8.73841	7.02273	hsa-miR-329-5p	hsa-miR-582-5p	hsa-miR-890	hsa-miR-552-3p	hsa-miR-99b-3p
ASCRP3000708	0.0381605	0.709284	1.66765	down	hsa_circRNA_008337	hsa_circ_0008337	circBase	chr8	-	62546241	62596747	exonic	NM_004318	ASPH	AAGTAAGCATTTTTCCTGTGGAAGAACAGCAGGAAGTACCACCAGAGACAAAGCATGGAG	99.75	212.5	6.434	7.17181	100.5	57.5	199	42	140.5	213	387.5	109	6.58357	6.48736	7.28455	5.38051	6.74106	7.46379	8.01019	6.4722	hsa-miR-22-5p	hsa-miR-3692-5p	hsa-miR-670-3p	hsa-miR-384	hsa-miR-598-3p
ASCRP3000844	0.0201369	0.709284	1.6659	down	hsa_circRNA_024834	hsa_circ_0024834	circBase	chr11	+	128638012	128651918	exonic	NM_002017	FLI1	AATCCTCACGATTGAGTGTCAAAGAAGGGAGTCTCCGGTGGACTGCAGCGTTAGCAAATG	162.625	387.875	7.48172	8.21802	179	96.5	264	111	410	261	614	266.5	7.47092	7.45765	7.67751	7.32081	8.35742	7.76218	8.73968	8.01281	hsa-miR-7162-3p	hsa-miR-3689a-3p	hsa-miR-3689b-3p	hsa-miR-3689c	hsa-miR-30b-3p
ASCRP3000882	0.0441271	0.709284	1.609	down	hsa_circRNA_407027		25070500	chr7	-	151167656	151195266	exonic	ENST00000478470	RHEB	AATGCAGCTTTTTTGGAATCTTCTGCTAAAGAAAATCAGGTTCCTCAAGCCAGGACCTAC	280	662.375	8.28005	8.96622	397	154.5	429.5	139	655	517	1135.5	342	8.67794	8.34166	8.3887	7.71189	9.06752	8.7462	9.6552	8.39594	hsa-miR-4446-5p	hsa-miR-1289	hsa-miR-4699-5p	hsa-miR-6830-3p	hsa-miR-379-3p
ASCRP3000942	0.0156052	0.709284	1.62568	down	hsa_circRNA_104749	hsa_circ_0086564	circBase	chr9	+	20907148	20933102	exonic	NM_017794	FOCAD	AATTGCTGCTTTGACACTAGTCTTGAATACAAGTTCATATCCAGCTTTCAGAGTGGCACC	116.5	239.875	6.86067	7.56172	138	59	200	69	259	203	301.5	196	7.05631	6.58733	7.28974	6.5093	7.68454	7.40568	7.63822	7.51842	hsa-miR-185-5p	hsa-miR-665	hsa-miR-495-5p	hsa-miR-29b-1-5p	hsa-miR-508-5p
ASCRP3000965	0.0269607	0.709284	1.93554	down	hsa_circRNA_102855	hsa_circ_0057105	circBase	chr2	+	173433468	173460751	exonic	NR_103729	PDK1	AATTTGGAAGCAAAATCACCAGGACAGCCAATACAAGTGGTTTATGTACCATCCCATCTC	284.25	755.375	8.12685	9.07958	248	120	628	141	517	846.5	1354	304	7.95129	7.89027	8.9591	7.70672	8.69947	9.47529	9.9511	8.19245	hsa-miR-637	hsa-miR-362-5p	hsa-miR-500a-5p	hsa-miR-30a-5p	hsa-miR-511-5p
ASCRP3000971	0.0427314	0.709284	1.64963	down	hsa_circRNA_002850	hsa_circ_0002850	circBase	chr10	-	123661905	123683844	exonic	NM_007041	ATE1	AATTTTTGAGTCTTTACCAGAGAATGCATCACACAAGTTAGAGGCATGTGGGCACATTCC	154	285.125	7.07498	7.79712	156	63	326	71	322	216.5	402	200	7.24586	6.5416	7.97765	6.53481	8.01838	7.4876	8.08631	7.5962	hsa-miR-7161-3p	hsa-miR-875-3p	hsa-miR-3121-5p	hsa-miR-5196-3p	hsa-miR-134-5p
ASCRP3000985	0.031201	0.709284	2.09054	down	hsa_circRNA_008417	hsa_circ_0008417	circBase	chr5	-	94244955	94259726	exonic	NM_024717	MCTP1	ACAAAGATGCTGGGAAAAGGGATGATTTCATTGGCAGGAACTTTCAGAAAATGAAGTGGT	305.625	797.625	8.01696	9.08084	326	109	703.5	84	537	840	1570.5	243	8.39125	7.72942	9.09894	6.84825	8.76953	9.46174	10.2227	7.86941	hsa-miR-519d-5p	hsa-miR-515-5p	hsa-miR-519e-5p	hsa-miR-153-5p	hsa-miR-376a-3p
ASCRP3001027	0.0446138	0.709284	1.70273	down	hsa_circRNA_102806	hsa_circ_0008827	circBase	chr2	-	114486977	114493435	exonic	NM_025181	SLC35F5	ACAAGTTGGATATTCCAATGTTCTTTGTGGTTTTTGGCAAATTTGTCATATCAAGAAGCA	69.625	167.5	6.24687	7.01471	72	44.5	104	58	145	225	184	116	6.15168	6.15927	6.41735	6.25918	6.85916	7.59597	6.89937	6.70435	hsa-miR-577	hsa-miR-892a	hsa-miR-770-5p	hsa-miR-890	hsa-miR-526b-3p
ASCRP3001051	0.030344	0.709284	2.53285	down	hsa_circRNA_102658	hsa_circ_0007385	circBase	chr2	-	32142994	32157204	exonic	NM_015955	MEMO1	ACACAGTATTGAAATGCATTTGCCTTATACAGCTAAAGCCATGGAAAGCCATGCAGGATA	465.75	1590.25	8.90233	10.2431	474	181	978	230	1071.5	1475.5	3208	606	8.9036	8.59876	9.54864	8.55831	9.78954	10.2388	11.7172	9.22679	hsa-miR-485-3p	hsa-miR-519c-3p	hsa-miR-423-5p	hsa-miR-20b-5p	hsa-miR-105-5p
ASCRP3001120	0.0180394	0.709284	1.91493	down	hsa_circRNA_000234	hsa_circ_0000234	circBase	chr10	-	35349801	35360267	exonic	NM_003591	CUL2	ACAGCAAGGGTGCAGACTATATGGACTGCTTATATAGATTTCAACACTACACTTGCACAA	118.875	303.625	6.83522	7.77252	118	60.5	226	71	231	320	515	148.5	6.82139	6.6207	7.45739	6.44141	7.49211	8.08631	8.47511	7.03653	hsa-miR-548c-3p	hsa-miR-6739-3p	hsa-miR-4716-5p	hsa-miR-4677-5p	hsa-miR-340-5p
ASCRP3001218	0.0291751	0.709284	1.79425	down	hsa_circRNA_102338	hsa_circ_0047347	circBase	chr18	-	29210921	29238052	exonic	NM_004775	B4GALT6	ACATGTATATATTATCCCGAAGGCAATAATTCAAGTGATTATCTTGTTCAAACAACAACG	190.75	433.625	7.58395	8.42733	198	105	370	90	444	500	498	292.5	7.61057	7.63912	8.17509	6.91103	8.46289	8.69458	8.41759	8.13427	hsa-miR-511-5p	hsa-miR-576-3p	hsa-miR-149-5p	hsa-miR-362-5p	hsa-miR-146a-5p
ASCRP3001253	0.00649327	0.677005	1.81751	down	hsa_circRNA_103254	hsa_circ_0001247	circBase	chr22	+	46125304	46136418	exonic	NM_013236	ATXN10	ACCAAGACAAGAGTTACACTGTTAGACCTTATGATAGCCAAGATAACGAGTGATGAGCCA	216.375	517.375	7.76007	8.62203	298	93	368.5	106	593	497	734	245.5	8.23138	7.44942	8.16256	7.19692	8.9036	8.67508	9.00537	7.90408	hsa-miR-660-5p	hsa-miR-18b-5p	hsa-miR-640	hsa-miR-588	hsa-miR-519e-3p
ASCRP3001255	0.00844502	0.706955	1.62621	down	hsa_circRNA_004516	hsa_circ_0004516	circBase	chr12	+	110922882	110925748	exonic	NM_013300	FAM216A	ACCAAGGAAACTGTTCATGCAAACAGATAGAATCAAAGATGGATACAAAGTGAACTCACA	132.375	279.25	7.01924	7.72075	114	78	268.5	69	204	253	463	197	6.78424	7.08781	7.70952	6.49538	7.32616	7.72942	8.29678	7.53066	hsa-miR-5047	hsa-miR-1301-3p	hsa-miR-3925-3p	hsa-miR-4666b	hsa-miR-4710
ASCRP3001271	0.00643776	0.677005	1.5265	down	hsa_circRNA_007930	hsa_circ_0007930	circBase	chr5	+	135483520	135489852	exonic	NM_005903	SMAD5	ACCACTATAAGAGAGTGGAGAGTCCAGAAAGGAAGCTGTTGAAGTTATTGAAGTACCTGT	80.125	159.375	6.29344	6.90367	81	43	141	55.5	138	135	232	132.5	6.25682	5.98374	6.81099	6.12221	6.71983	6.79525	7.26709	6.83251	hsa-miR-378i	hsa-miR-378c	hsa-miR-4719	hsa-miR-378b	hsa-miR-378a-3p
ASCRP3001294	0.0176622	0.709284	1.60966	down	hsa_circRNA_002863	hsa_circ_0002863	circBase	chr2	-	69585460	69590802	exonic	NM_002056	GFPT1	ACCAGCTTTACTACCTTGGTGGAGAGAGTTATCCAACAATTGAGCAACAAGATATGGATT	394.375	804.25	8.65063	9.33739	352	182	865.5	178	779	757	1142	539	8.49549	8.58989	9.38465	8.13251	9.32313	9.3109	9.65671	9.05884	hsa-miR-4782-3p	hsa-miR-6844	hsa-miR-597-3p	hsa-miR-4700-3p	hsa-miR-4761-5p
ASCRP3001469	0.030891	0.709284	1.71494	down	hsa_circRNA_100514	hsa_circ_0017311	circBase	chr1	+	246784730	246797889	exonic	NM_152609	CNST	ACGGCTTACGAAAATTTGTGCAACACATCAAGAGACTTTTTTCAGGAGATATTGCACCTT	64.25	141.375	5.83011	6.60827	59	44	103	51	121.5	76	247	121	5.61567	5.69787	6.29177	5.71514	6.51917	5.87732	7.34791	6.68871	hsa-miR-767-3p	hsa-miR-412-3p	hsa-miR-335-3p	hsa-miR-191-3p	hsa-miR-421
ASCRP3001580	0.0143293	0.709284	1.5923	down	hsa_circRNA_102660	hsa_circ_0053422	circBase	chr2	+	32396355	32400430	exonic	NM_017964	SLC30A6	ACTGCCTATACTTACCTGACCATTTTTGATCTTTTTAGGGGACAATTCATCTCTTTCGAA	61.25	121.375	5.72215	6.39327	71	37.5	92.5	44	100.5	108	192	85	5.88344	5.47679	6.14787	5.38051	6.23185	6.42891	6.9429	5.96942	hsa-miR-141-5p	hsa-miR-449c-5p	hsa-miR-146b-5p	hsa-miR-505-5p	hsa-miR-770-5p
ASCRP3001614	0.0358769	0.709284	1.6199	down	hsa_circRNA_104196	hsa_circ_0005378	circBase	chr6	-	136977444	137019820	exonic	NM_005923	MAP3K5	ACTGTGGTTAGGTTTCCAATGTGCACTGGGAACTACACCTTTGTTCCTTACATGATAACT	124.625	272.25	7.02991	7.72581	133.5	78	203	84	306	174	387	222	6.97479	7.04099	7.29607	6.80777	7.94197	7.18767	8.01682	7.75677	hsa-miR-22-3p	hsa-miR-145-3p	hsa-miR-511-5p	hsa-miR-616-3p	hsa-miR-15b-3p
ASCRP3001647	0.00488977	0.677005	1.86807	down	hsa_circRNA_034970	hsa_circ_0034970	circBase	chr15	+	43690235	43694048	exonic	NM_001286414	TUBGCP4	ACTTCCTGAGCAATTTGCTGGCTCAATCCTTTATCCTATTGAAACCTCAGATGCTACTCA	357.75	911.25	8.63775	9.53929	440	179	624	188	861.5	779.5	1281	723	8.80766	8.54581	8.95329	8.24422	9.47352	9.36503	9.84068	9.47795	hsa-miR-6807-5p	hsa-miR-6718-5p	hsa-miR-6878-5p	hsa-miR-7851-3p	hsa-miR-6745
ASCRP3001785	0.014429	0.709284	1.64376	down	hsa_circRNA_064022	hsa_circ_0064022	circBase	chr3	-	3214459	3216950	exonic	NM_001173482	CRBN	AGACAAAGGTTCAAAGTCCTTGAGCTAAGAACACAGTCAGATGGAGAGTGAGGAAGAAGA	157.75	369.625	7.35367	8.07067	158	97	293	83	246.5	393	652.5	186.5	7.27585	7.5194	7.83191	6.78751	7.62137	8.35742	8.83448	7.4694	hsa-miR-4677-5p	hsa-miR-329-5p	hsa-miR-561-5p	hsa-miR-4709-3p	hsa-miR-103a-2-5p
ASCRP3001882	0.0227119	0.709284	1.64586	down	hsa_circRNA_100605	hsa_circ_0006151	circBase	chr10	-	70227879	70229920	exonic	NR_102264	DNA2	AGAGCTGTCCTGAGTGAAACTTTTAGGATTTCAGAAGAAAGTGGTAGCTTCCTTTCCAAG	246.625	569.25	8.15417	8.873	263	102	386.5	235	554	547	675	501	8.07816	7.67442	8.26034	8.60375	8.81308	8.83299	8.88007	8.96588	hsa-miR-21-3p	hsa-miR-642a-5p	hsa-miR-138-5p	hsa-miR-519d-5p	hsa-miR-16-1-3p
ASCRP3001883	0.0335061	0.709284	1.95735	down	hsa_circRNA_000843	hsa_circ_0000843	circBase	chr18	+	39595439	39613921	exonic	NM_002647	PIK3C3	AGAGGAATAATTCCGGAAACAGCTACACTGTTTAAACTCCCAAATTATAACCAGCCCCCT	160.75	439.125	7.40382	8.37272	189	94	272	88	391	261	773	331.5	7.53723	7.44942	7.73683	6.8918	8.29247	7.78546	9.08456	8.3284	hsa-miR-129-5p	hsa-miR-335-3p	hsa-miR-6873-3p	hsa-miR-3614-5p	hsa-miR-3912-3p
ASCRP3001897	0.0479776	0.709284	1.61241	down	hsa_circRNA_003357	hsa_circ_0003357	circBase	chr10	+	111883774	111890244	exonic	NM_001121	ADD3	AGAGTATAAGAGGACAATCGAACGTAAACAACAAGGCCTAGAAGGGGTATAGAACAGGCT	277.25	556.125	7.87878	8.568	320	98	608	83	481	523	1037.5	183	8.32306	7.46634	8.91794	6.80777	8.58602	8.7462	9.51743	7.42234	hsa-miR-5092	hsa-miR-6809-3p	hsa-miR-924	hsa-miR-6858-5p	hsa-miR-29b-1-5p
ASCRP3001941	0.012751	0.709284	1.66738	down	hsa_circRNA_104532	hsa_circ_0001772	circBase	chr7	+	155465560	155473602	exonic	NM_053043	RBM33	AGATGAATTTACATGAACTTGAAGATGATTTACTTGGAGAAGATTTGCTATCTGGCAAAA	1877	3515.5	10.8204	11.558	2306	898.5	3895.5	408	3743	4767	4445	1107	11.0527	11.0403	11.7036	9.48501	11.5337	12.1312	12.5202	10.0468	hsa-miR-578	hsa-miR-125b-5p	hsa-miR-26b-3p	hsa-miR-512-5p	hsa-miR-335-3p
ASCRP3002048	0.0230246	0.709284	1.50252	down	hsa_circRNA_013187	hsa_circ_0013187	circBase	chr1	+	93306107	93306565	exonic	uc001dpd.3	RPL5	AGCATAAAGTGATGTGATGGCCCACAAATACAATGTATAGTAATTAAATCATGGAGGAGA	61.625	121.5	5.91804	6.50542	62.5	42	66	76	102	114	141	129	5.67335	5.69787	5.69265	6.60827	6.25918	6.52701	6.42051	6.815	hsa-miR-499b-3p	hsa-miR-499a-3p	hsa-miR-4676-5p	hsa-miR-151a-3p	hsa-miR-6884-3p
ASCRP3002071	0.033943	0.709284	1.54039	down	hsa_circRNA_092562	hsa_circ_0001617	circBase	chr6	-	86267693	86284096	exonic	NM_020468	SNX14	AGCCAGACAGAAAGGTATATTCATATTTTAATGATCTTCTGGTCATTTGTTGCTGGAGTT	146.625	302.375	7.25845	7.88174	195	85	230	76.5	296	376	353	184.5	7.60734	7.31714	7.49136	6.61795	7.89198	8.3082	7.89084	7.43594	hsa-miR-6856-5p	hsa-miR-601	hsa-miR-3611	hsa-miR-6761-5p	hsa-miR-5087
ASCRP3002076	0.0475749	0.709284	1.54444	down	hsa_circRNA_004417	hsa_circ_0004417	circBase	chr1	+	219366423	219414650	sense overlapping	NM_138794	LYPLAL1	AGCCATCCAACCTACATAAGACTATGACATCATATACTCCTATGAAAGGAGGAATCTCCA	130.125	277.875	7.05456	7.68164	115	79	248.5	78	220.5	180	506	205	6.79525	7.13732	7.59783	6.68783	7.4388	7.21464	8.45495	7.61817	hsa-miR-3145-3p	hsa-miR-1277-5p	hsa-miR-3916	hsa-miR-548n	hsa-miR-3976
ASCRP3002109	0.00471751	0.677005	2.04507	down	hsa_circRNA_401949		25242744	chr18	-	29218606	29246335	exonic	NM_004775	B4GALT6	AGCGGCTGGAATTTGCGTTTTATGTCATTGAACAGCCAACACATATCTCTTTATGGTACA	197.875	524	7.66597	8.69811	188.5	117	386.5	99.5	452	573	713	358	7.52284	7.82477	8.24244	7.07382	8.50941	8.89548	8.94837	8.43919	hsa-miR-8053	hsa-miR-7158-5p	hsa-miR-875-5p	hsa-miR-6825-5p	hsa-miR-576-3p
ASCRP3002189	0.0317441	0.709284	1.58017	down	hsa_circRNA_001574	hsa_circ_0001574	circBase	chr6	+	7602855	7606428	exonic	NM_152551	SNRNP48	AGGAAAGAGAGACAATAGTCGAAAAAGTCCAAAATCCTACCTTGAAATCCTGGCAGAAGT	124.75	284.125	6.85604	7.51612	122	78	244	55	200	220	609.5	107	6.83528	7.08781	7.5534	5.94767	7.27177	7.54159	8.72409	6.52701	hsa-miR-6738-3p	hsa-miR-6740-3p	hsa-miR-5584-3p	hsa-miR-6809-3p	hsa-miR-6780a-3p
ASCRP3002200	0.0143208	0.709284	1.51866	down	hsa_circRNA_054595	hsa_circ_0054595	circBase	chr2	-	55209650	55255356	exonic	NM_020532	RTN4	AGGAACTCAGGCGCCTCTTCTTAGTTGATGATTTAGTTGATTCTCTGAAGATGAGACCCT	138	282.375	7.20486	7.80766	163	82	226	81	267	297	355	210.5	7.34957	7.21524	7.46711	6.78751	7.73493	7.97173	7.88666	7.63731	hsa-miR-6844	hsa-miR-7157-3p	hsa-miR-3155a	hsa-miR-6809-3p	hsa-miR-708-5p
ASCRP3002284	0.0170478	0.709284	1.95868	down	hsa_circRNA_101019	hsa_circ_0006420	circBase	chr12	+	19615443	19626289	exonic	NM_153207	AEBP2	AGGCATATGCTGACACACAGTGGAGACAAACCTTTCAAGCATAAGCAGTACTATAATGGA	594.25	1496.12	9.21491	10.1848	710.5	260.5	1204.5	201.5	1225	1413	2740	606.5	9.46576	9.18434	9.85531	8.35426	9.98144	10.1843	11.345	9.22845	hsa-miR-142-3p	hsa-miR-219a-1-3p	hsa-miR-520f-3p	hsa-miR-592	hsa-miR-587
ASCRP3002294	0.00744352	0.700875	1.50479	down	hsa_circRNA_103046	hsa_circ_0007632	circBase	chr20	-	34312491	34313077	exonic	NM_004902	RBM39	AGGCGTGCCAATCATAGTACAGGCATCACAGAGAACCTATTGATAATTTAACTCCTGAGG	621.875	1271.38	9.40795	9.99751	711	271	1192.5	313	1445	1199.5	1751	690	9.47846	9.24934	9.83926	9.06475	10.2216	9.95042	10.4146	9.40341	hsa-miR-605-5p	hsa-let-7f-2-3p	hsa-miR-448	hsa-miR-509-3p	hsa-miR-623
ASCRP3002321	0.0427018	0.709284	2.02795	down	hsa_circRNA_004912	hsa_circ_0004912	circBase	chr3	+	52446826	52448603	exonic	NM_016483	PHF7	AGGGGAATTTCTTCAGAAAGACAATATCAGCGTGCATTATTTCTGTCTTCTGGAAGAGCC	1863.25	3830.88	10.8079	11.8279	2846	666.5	3487	453.5	3895	3901	5643	1884.5	11.4047	10.6262	11.5411	9.6595	11.5992	11.835	13.1668	10.7105	hsa-miR-6830-3p	hsa-miR-3191-5p	hsa-miR-511-5p	hsa-miR-6876-3p	hsa-miR-6818-3p
ASCRP3002332	0.0288643	0.709284	1.52264	down	hsa_circRNA_100717	hsa_circ_0007142	circBase	chr10	+	128768965	128788867	exonic	NM_001380	DOCK1	AGGTCACAGCCAAAATTGATTATGGAAACAGCTTTTTATAACTATGATGCCAGAGGAGCG	60.5	123	5.83435	6.44092	63	36	86	57	142.5	61	158.5	130	5.78221	5.29122	6.09212	6.17183	6.76572	5.53629	6.62207	6.83961	hsa-miR-651-3p	hsa-miR-103a-2-5p	hsa-miR-744-3p	hsa-miR-96-3p	hsa-miR-128-3p
ASCRP3002361	0.0176001	0.709284	1.50536	down	hsa_circRNA_023690	hsa_circ_0023690	circBase	chr11	-	77327195	77340944	exonic	NM_001293	CLNS1A	AGGTTTTCTATATTACCGCCTGTCTTGGTTAGATGGCTCTGGATTAGGATTCTCACTGGA	263.375	539.25	8.15483	8.74493	358	120.5	429	146	532.5	494	761	369.5	8.52663	7.88208	8.37871	7.83191	8.75406	8.67011	9.05884	8.49673	hsa-miR-4659a-3p	hsa-miR-4659b-3p	hsa-miR-4778-3p	hsa-miR-6868-3p	hsa-miR-1248
ASCRP3002517	0.00766074	0.700875	1.53811	down	hsa_circRNA_402348		25242744	chr2	+	113405229	113410375	exonic	NM_005415	SLC20A1	AGTTGGAATAAACCTCTTTTCCATCATGTATACTGGAGCACCGTTGATGTCTTGGTTCGT	83.75	174.375	6.48597	7.10712	85	53.5	105.5	91	172	166.5	181	178	6.2744	6.33374	6.39502	6.9407	7.05631	7.12897	6.85761	7.3856	hsa-miR-6512-5p	hsa-miR-3605-5p	hsa-miR-6894-5p	hsa-miR-548a-3p	hsa-miR-1243
ASCRP3002567	0.0486704	0.709284	1.81664	down	hsa_circRNA_100422	hsa_circ_0015796	circBase	chr1	-	197621364	197627499	exonic	NM_144977	DENND1B	ATAACCACCCAGTACCAAAGGCAAATACTCCTGTAAATTTGAGTGTGTTACCTTCCCTGG	471.375	1090.88	8.80315	9.66442	527	156.5	1025	177	907	1219	1847.5	390	9.05698	8.38303	9.61287	8.15972	9.55567	9.9784	10.5337	8.58989	hsa-miR-496	hsa-miR-145-5p	hsa-miR-876-3p	hsa-miR-1185-2-3p	hsa-miR-584-3p
ASCRP3002604	0.0482511	0.709284	1.66418	down	hsa_circRNA_078353	hsa_circ_0078353	circBase	chr6	+	155054511	155116273	exonic	NM_014892	SCAF8	ATACACTTGCGGCTGTAGCTCAGATCTTGCAAAGTCCTCAAGGCCAGCAGGCGGATCCCC	378.75	745.5	8.39476	9.12957	431.5	135.5	826	122	786	798	1098	300	8.77098	8.03016	9.31897	7.45893	9.33609	9.39118	9.60612	8.18488	hsa-miR-6787-5p	hsa-miR-3960	hsa-miR-8072	hsa-miR-3141	hsa-miR-149-3p
ASCRP3002639	0.0248731	0.709284	1.68218	down	hsa_circRNA_405159		25070500	chr13	+	61013821	61068709	exonic	NM_030794	TDRD3	ATAGAGAACTGGTATCTTTCAGATGAAGGCATTGAAGCTTGCACAAGCTCTCCAGACAAA	196.75	421.75	7.57854	8.32887	280	89	336	82	418	411	636	222	8.14163	7.40089	8.03016	6.74148	8.3806	8.42102	8.79554	7.71833	hsa-miR-424-5p	hsa-miR-627-3p	hsa-miR-450b-5p	hsa-miR-3686	hsa-miR-942-5p
ASCRP3002697	0.0396005	0.709284	1.53564	down	hsa_circRNA_003400	hsa_circ_0003400	circBase	chr3	-	3197902	3215945	exonic	NM_016302	CRBN	ATATGATGCTTACCTAGGTGCTGATATGGAAGAATTTCATGGCAGGACTTTGCACGATGA	205.375	404	7.6382	8.25704	166	112.5	452	91	310	522	560	224	7.36688	7.78771	8.45751	6.9407	7.962	8.74179	8.59305	7.73133	hsa-miR-557	hsa-miR-526b-5p	hsa-miR-6500-3p	hsa-miR-767-5p	hsa-miR-6738-3p
ASCRP3002907	0.0189517	0.709284	1.88627	down	hsa_circRNA_104528	hsa_circ_0006890	circBase	chr7	+	152480271	152498816	exonic	NM_020445	ACTR3B	ATCTTCGAGCTGAACCTGAGGACCATTATTTTTTAATGGTATACCAAGCTTGGCTACGCA	173.875	465.75	7.56253	8.47807	188	92.5	306	109	535	263	735	330	7.56392	7.47321	7.91121	7.30179	8.75958	7.80394	9.00974	8.33902	hsa-miR-135a-5p	hsa-miR-135b-5p	hsa-miR-548d-3p	hsa-miR-587	hsa-miR-448
ASCRP3003067	0.0152633	0.709284	2.51993	down	hsa_circRNA_002458	hsa_circ_0002458	circBase	chr7	+	77210743	77221573	exonic	NM_002835	PTPN12	ATGGAGAAGACCCCATAACGTTTGCACCATTTAAAATTTCTTGTTTGATCACAGCCGAGT	943.625	2844	9.98668	11.3201	929.5	413	2003	429	2199	2229	4804	2144	9.86791	9.89188	10.6221	9.56481	10.8019	10.9218	12.725	10.8315	hsa-miR-548c-3p	hsa-miR-6786-3p	hsa-miR-548q	hsa-miR-222-3p	hsa-miR-524-5p
ASCRP3003110	0.0300998	0.709284	1.57163	down	hsa_circRNA_001609	hsa_circ_0001826	circBase	chr8	-	141357855	141370292	sense overlapping	NM_031466	TRAPPC9	ATGTACACCATCAAAGAGAAATTATTCCGACACTTGTTAAAATGGCACGCACAGAGGCTG	194.75	411	7.64732	8.29959	215	100	353	111	387	497	542.5	217.5	7.70283	7.53917	8.09491	7.25238	8.27933	8.68541	8.53686	7.69676	hsa-miR-328-5p	hsa-miR-149-3p	hsa-miR-423-5p	hsa-miR-608	hsa-miR-128-1-5p
ASCRP3003206	0.0400801	0.709284	1.8994	down	hsa_circRNA_400277		25242744	chr1	+	84662298	84663507	exonic	NM_002731	PRKACB	ATTATGTGGAACTCCAGAGTATTTGGCTCCAGAAATAATTCTCAGCAAGTGAGCCCCATG	145.75	376.75	7.26516	8.1907	153	86	257	87	391	218	569	329	7.22733	7.3256	7.63618	6.87154	8.29921	7.51201	8.62811	8.32348	hsa-miR-516b-5p	hsa-miR-518c-5p	hsa-miR-6874-3p	hsa-miR-329-5p	hsa-miR-4802-5p
ASCRP3003291	0.0157699	0.709284	1.66249	down	hsa_circRNA_103599	hsa_circ_0006681	circBase	chr4	+	6995910	7002978	exonic	NM_020773	TBC1D14	ATTGGCAACGAGTTAAATATCACCCACGGAATATGAAGACAAGGCTGGAAGACCTAGCAA	649.25	1391.75	9.36971	10.1031	760	316	1301.5	219.5	1225	1311	2391	640	9.56207	9.47022	9.95896	8.48759	9.98144	10.0716	11.0691	9.29009	hsa-miR-103a-2-5p	hsa-miR-23a-3p	hsa-miR-30c-1-3p	hsa-miR-23b-3p	hsa-miR-876-3p
ASCRP3004088	0.013737	0.709284	2.04686	down	hsa_circRNA_102609	hsa_circ_0008847	circBase	chr2	-	9028147	9098771	exonic	NM_138799	MBOAT2	CAGAAGATCACTAGTTTGGCTTGCGAAATTCATGATGGTCAACTTTGTAGTGTGCCAACT	135.25	336.625	7.00245	8.03587	153	75	250	63	295.5	376	462	213	7.18706	6.9611	7.60248	6.25918	7.8794	8.29563	8.29247	7.67597	hsa-miR-330-3p	hsa-miR-130b-3p	hsa-miR-34a-3p	hsa-miR-130a-3p	hsa-miR-513a-3p
ASCRP3004408	0.0434394	0.709284	1.52006	down	hsa_circRNA_004674	hsa_circ_0004674	circBase	chr7	+	87593948	87607727	exonic	ENST00000412441	ADAM22	CAGGTTGATGCCTTTGGAACGTCATTCATTCTCGATGTCGTGCTAAATCAATTCAGATGT	129	241.75	6.94488	7.54901	137	69	250	60	236	229	336	166	7.05631	6.91103	7.60942	6.20276	7.54811	7.60201	7.79889	7.24705	hsa-miR-4757-3p	hsa-miR-490-3p	hsa-miR-6079	hsa-miR-619-3p	hsa-miR-4774-5p
ASCRP3004428	0.0303579	0.709284	2.41542	down	hsa_circRNA_102659	hsa_circ_0053394	circBase	chr2	-	32142994	32168452	exonic	NM_015955	MEMO1	CAGTATTGAAATGCATTTGCCTTATACAGCTAAAGCCATGGAAAGGACCGCAGCTGAATG	330.375	1133.75	8.40007	9.67234	353	134	672.5	162	735.5	1002	2377.5	420	8.50246	8.08813	9.04226	7.96741	9.22589	9.71425	11.0624	8.68683	hsa-miR-328-5p	hsa-miR-485-3p	hsa-miR-519c-3p	hsa-miR-423-5p	hsa-miR-20b-5p
ASCRP3004606	0.00234515	0.677005	1.85851	down	hsa_circRNA_101033	hsa_circ_0000384	circBase	chr12	+	27867712	27877119	exonic	NM_021821	MRPS35	CATCAGGACCATCTGTTCGGAACCCCAGAGCACGAGTAGTAGTCTTAAGACGGAAAGAAC	402.875	989.5	8.7183	9.61244	608	171	666	166.5	1143	875	1424	516	9.25805	8.52001	9.03729	8.05783	9.88016	9.52809	10.0494	8.99215	hsa-miR-302c-3p	hsa-miR-302b-3p	hsa-miR-520d-3p	hsa-miR-515-3p	hsa-miR-130a-5p
ASCRP3004701	0.00711276	0.689749	1.52136	down	hsa_circRNA_001791	hsa_circ_0001791	circBase	chr8	+	38879161	38880844	exonic	NM_003816	ADAM9	CATGACAGTGCACAGCTAGTTCTTATGACATGATGGGAAGAAATCAGACTGCTGTGAGAG	62	126.875	5.9413	6.54667	62	44	84	58	102.5	131	164.5	109.5	5.73728	5.87425	6.07751	6.07618	6.25269	6.73684	6.67994	6.5172	hsa-miR-634	hsa-miR-5697	hsa-miR-4465	hsa-miR-4803	hsa-miR-499b-3p
ASCRP3004732	0.000803986	0.605209	1.97524	down	hsa_circRNA_104212	hsa_circ_0078162	circBase	chr6	+	147581750	147612308	exonic	NM_139244	STXBP5	CATGCAAACCTATCCTCAAGGTGGAATTCAAAACGACTAGATCTGGGGTTACATTTTGCC	64.75	166.125	5.78407	6.7661	62.5	40.5	120	36	122	139	314.5	89	5.71857	5.81301	6.59761	5.00709	6.50236	6.80777	7.71189	6.04237	hsa-miR-29b-1-5p	hsa-miR-587	hsa-miR-376b-5p	hsa-miR-1185-5p	hsa-miR-135a-5p
ASCRP3004868	0.049126	0.709284	1.53039	down	hsa_circRNA_103821	hsa_circ_0072338	circBase	chr5	-	38991050	38996984	exonic	NM_152756	RICTOR	CATTGCCATTATCTGTGAACTAGGTGCATTGACATACAACAGAGCAACGAGGTAGAGAGG	98.375	194.875	6.44445	7.05835	137	60	159.5	37	173	209	315	82.5	7.05054	6.60504	6.97622	5.14599	7.0931	7.43594	7.72346	5.98088	hsa-miR-581	hsa-miR-520e	hsa-miR-571	hsa-miR-636	hsa-miR-520a-3p
ASCRP3004881	0.0408656	0.709284	1.77776	down	hsa_circRNA_101762	hsa_circ_0000681	circBase	chr16	+	23999828	24046868	exonic	NM_002738	PRKCB	CATTGTCCTCGTTTGCTGCTTTGTGGTGCACAAGCGGTGCCATGAATTTGTCACATTCTC	446	1165.75	9.03511	9.86517	440	266	810	268	988	902	2065	708	8.81198	9.23811	9.29189	8.79848	9.68305	9.57075	10.7627	9.44418	hsa-miR-181b-5p	hsa-miR-181c-5p	hsa-miR-181d-5p	hsa-miR-181a-5p	hsa-miR-185-3p
ASCRP3004889	0.0171659	0.709284	1.54767	down	hsa_circRNA_032969	hsa_circ_0032969	circBase	chr14	-	92264128	92268765	exonic	NM_152332	TC2N	CATTTCAAATCTTCAGCCAAGGAAGGTTCCAACGATCTGCCAGAGCATCTTTTGGAGATC	246.375	530	7.84492	8.47501	267	104	522.5	92	622.5	354	974.5	169	8.07816	7.62229	8.67673	7.00248	8.97898	8.2087	9.42292	7.28945	hsa-miR-7157-3p	hsa-miR-3653-5p	hsa-miR-203a-3p	hsa-miR-3616-5p	hsa-miR-6889-5p
ASCRP3005130	0.00622452	0.677005	1.6234	down	hsa_circRNA_406605		25070500	chr5	+	55556529	55557468	intergenic			CCATTCCAGGACTTGTGGACAGTACCTGCAGTACGTGGATCATTCATGTGAATGGCTTTC	88.75	192.375	6.46702	7.16605	77	45	152	81	178	115	306.5	170	6.17308	6.041	6.91253	6.74148	7.1251	6.56465	7.68498	7.28945	hsa-miR-4766-5p	hsa-miR-6873-5p	hsa-miR-1249-5p	hsa-miR-6797-5p	hsa-miR-4530
ASCRP3005133	0.0160185	0.709284	2.11379	down	hsa_circRNA_103860	hsa_circ_0001492	circBase	chr5	+	65284462	65290692	exonic	NM_018695	ERBB2IP	CCATTGCAAACCTTATTAATCTCAGGGAACTGGATGTCAGCAAGAATGAATGTTGGCTCA	483.5	1318	8.92135	10.0012	623.5	215	933	162.5	1082.5	1247	2377	565.5	9.30656	8.87873	9.49467	8.00546	9.80479	10.0083	11.0573	9.13435	hsa-miR-106a-3p	hsa-miR-130b-5p	hsa-miR-877-3p	hsa-miR-580-3p	hsa-miR-450b-5p
ASCRP3005189	0.0146279	0.709284	1.56995	down	hsa_circRNA_103833	hsa_circ_0003832	circBase	chr5	+	43675612	43677908	exonic	NM_012343	NNT	CCCATTGCTGATTTGGTAAAGATGCTCACTGAGCAAGGCAAAAAAGTCAGGCAATGAATC	136.75	290.25	7.04879	7.6995	182	76.5	228.5	60	277	272	485	127	7.48835	7.05088	7.48408	6.17183	7.80394	7.83941	8.38358	6.77109	hsa-miR-503-3p	hsa-miR-33a-5p	hsa-miR-96-3p	hsa-miR-573	hsa-miR-34a-3p
ASCRP3005571	0.0121719	0.709284	1.79315	down	hsa_circRNA_101368	hsa_circ_0003028	circBase	chr14	+	66028054	66028484	exonic	NM_178155	FUT8	CGAATCTCTCCGCATGTAGAGCGCATGAAGTACAGGACAATAAAGCTTCCTACACATATC	242.25	622.875	8.09776	8.94025	303.5	103	359	203.5	637	327.5	737	790	8.27103	7.62229	8.12526	8.37246	9.01768	8.12089	9.00974	9.6127	hsa-miR-570-3p	hsa-miR-455-3p	hsa-miR-17-3p	hsa-miR-552-3p	hsa-miR-511-3p
ASCRP3005631	0.0134171	0.709284	1.50818	down	hsa_circRNA_103129	hsa_circ_0061721	circBase	chr21	-	40590077	40590586	exonic	NM_018963	BRWD1	CGATTTTACAGTTGATCCACCTGAAGAATTAGGAGCTAGTATTTCTGTCACAACAGATGA	97.5	195.375	6.60788	7.20069	114	58.5	158	59.5	174	198	267.5	142	6.75866	6.58733	6.9326	6.15295	7.0624	7.32953	7.45919	6.95166	hsa-miR-139-5p	hsa-miR-876-3p	hsa-miR-219a-2-3p	hsa-miR-542-3p	hsa-miR-330-3p
ASCRP3006398	0.0120006	0.709284	1.65357	down	hsa_circRNA_103443	hsa_circ_0007986	circBase	chr3	-	119582265	119595355	exonic	NM_002093	GSK3B	CTCTTCAACTTCACCACTCAAGGTCCTGGGAACTCCAACAAGGGAGCAAATCAGAGAAAT	418.625	885.25	8.65829	9.38387	500	170	861	143.5	799	674	1637	431	8.98647	8.49536	9.37633	7.775	9.37599	9.13435	10.2881	8.73704	hsa-miR-508-5p	hsa-miR-500a-5p	hsa-miR-7-5p	hsa-miR-128-3p	hsa-miR-454-3p
ASCRP3006590	0.00362681	0.677005	2.61136	down	hsa_circRNA_104207	hsa_circ_0078150	circBase	chr6	+	147527106	147560406	exonic	NM_139244	STXBP5	CTGCCATACTACATTCGCTTAAATTTTGCAGAGAAAGACTGTTCGCCATGGATTTCCCTA	453.75	1385.38	8.48962	9.87443	702	185	858	70	1696	1630.5	1953	262	9.45514	8.63561	9.35845	6.5093	10.4449	10.4184	10.6491	7.98532	hsa-miR-506-3p	hsa-miR-587	hsa-miR-29a-3p	hsa-miR-29b-3p	hsa-miR-29c-3p
ASCRP3006595	0.0286213	0.709284	1.85046	down	hsa_circRNA_104376	hsa_circ_0080214	circBase	chr7	-	50799968	50823753	exonic	uc003tpk.2	GRB10	CTGCCCAGATTCCTTTTTGCACCATCCGTACTACCAGCTTTGGCGCTGACCACAATGCTG	195	494.25	7.76649	8.65438	210	83	283	204	455	526	487.5	508.5	7.70283	7.21524	7.78116	8.36674	8.50396	8.75979	8.38546	8.96831	hsa-miR-612	hsa-miR-653-3p	hsa-miR-181b-3p	hsa-miR-181b-2-3p	hsa-miR-1224-5p
ASCRP3006656	0.0352312	0.709284	2.39703	down	hsa_circRNA_103916	hsa_circ_0005540	circBase	chr5	-	94204037	94248681	exonic	NM_024717	MCTP1	CTGCTTTTGTGTTTCAGACCCAAAGTTTACGCCTATCAGACCTACACAGAAAATCGCATC	629.25	1761.12	9.08523	10.3465	641	178	1503	195	1329	1741	3494.5	480	9.32833	8.56022	10.1543	8.29807	10.0983	10.4973	11.9189	8.87143	hsa-miR-103a-3p	hsa-miR-107	hsa-miR-634	hsa-miR-29b-3p	hsa-miR-29a-3p
ASCRP3006771	0.032373	0.709284	1.56972	down	hsa_circRNA_101981	hsa_circ_0007508	circBase	chr17	+	11958205	11984847	exonic	NM_003010	MAP2K4	CTGTCAACAAAATGGTCCACAAACCAAGTGGGCAAATAATGGCAGTTAAAGTAAACGCAA	1516.5	2504.88	10.3639	11.0144	2299	661	2858	248	2812.5	3047	3400	760	11.0433	10.5961	11.1407	8.67552	11.1896	11.4551	11.8572	9.55567	hsa-miR-329-5p	hsa-miR-17-3p	hsa-miR-605-5p	hsa-miR-145-5p	hsa-miR-576-5p
ASCRP3006871	0.0193878	0.709284	1.76719	down	hsa_circRNA_032244	hsa_circ_0032244	circBase	chr14	+	65879447	66028484	exonic	NR_038170	FUT8	CTTAAAACAACAGAATGAAGACTTGAGGCGAATGGCCGAATCTCTCCGATTCGCGCGCGC	146.375	374.75	7.33021	8.15167	148	71	227	139.5	331	183	553	432	7.19508	6.93702	7.47042	7.71833	8.05444	7.24467	8.58038	8.72718	hsa-miR-6787-5p	hsa-miR-6756-5p	hsa-miR-6797-5p	hsa-miR-762	hsa-miR-3937
ASCRP3006872	0.0113113	0.709284	1.6374	down	hsa_circRNA_101367	hsa_circ_0001998	circBase	chr14	+	65922338	66028484	exonic	NM_178155	FUT8	CTTAAAACAACAGAATGAAGACTTGAGGCGAATGGCCGAATCTCTCCGGTTGCTGCTTTT	161.375	382.125	7.49155	8.20296	182.5	73	238	152	354	201	512	461.5	7.51596	7.01438	7.5534	7.88246	8.15213	7.39956	8.43607	8.82407	hsa-miR-570-3p	hsa-miR-455-3p	hsa-miR-17-3p	hsa-miR-552-3p	hsa-miR-548c-3p
ASCRP3006914	0.0460771	0.709284	2.00452	down	hsa_circRNA_102657	hsa_circ_0006790	circBase	chr2	-	32142994	32145979	exonic	NM_015955	MEMO1	CTTATACAGCTAAAGCCATGGAAAGCCGGAGAATTTTCATCCTTGGGCCTTCTCATCATG	268.75	813.75	8.17785	9.18111	273.5	123.5	508	170	523	743.5	1630.5	358	8.11489	7.90971	8.62423	8.06256	8.72025	9.28374	10.2812	8.43919	hsa-miR-485-3p	hsa-miR-519c-3p	hsa-miR-423-5p	hsa-miR-20b-5p	hsa-miR-105-5p
ASCRP3007015	0.0449741	0.709284	1.73093	down	hsa_circRNA_101610	hsa_circ_0003620	circBase	chr15	-	76584771	76588078	exonic	NM_000126	ETFA	CTTCGGAAAGGCCTCATTGCTACGATTTCAGAGTACCCTGGTAATAGCTGAGCATGCAAA	509	1180.38	9.01425	9.8058	589	236	1021	190	1198	703	2258.5	562	9.21273	9.00554	9.60345	8.23527	9.95179	9.19637	10.9499	9.12517	hsa-miR-518c-5p	hsa-miR-17-3p	hsa-miR-15b-3p	hsa-miR-576-3p	hsa-miR-548b-5p
ASCRP3007072	0.0489722	0.709284	1.55315	down	hsa_circRNA_038393	hsa_circ_0038393	circBase	chr16	+	20833083	20839859	exonic	NM_030941	LOC81691	CTTGAATTGGCTCGGTATTTCCTTAAGCATGGCCCAAAAAAGGGCCTTTACCTTCTAATG	108.5	211.875	6.67091	7.3061	107	60	207	60	192	244.5	287	124	6.66757	6.50633	7.33791	6.17183	7.21281	7.69284	7.58192	6.73684	hsa-miR-5691	hsa-miR-4695-5p	hsa-miR-7161-3p	hsa-miR-548bb-5p	hsa-miR-4521
ASCRP3007177	0.0224959	0.709284	1.69298	down	hsa_circRNA_405224		25070500	chr14	+	50175876	50210523	exonic	NM_172193	KLHDC1	CTTTCAAACACAGCCTTATTCACTACTCAGTCTATTGAAGACAATGAAGTATATTTGCCT	56.875	121.25	5.6966	6.45616	53	34	98	42.5	142	89	166	88	5.54404	5.4378	6.29177	5.51278	6.79077	6.17682	6.71812	6.13894	hsa-miR-7974	hsa-miR-3691-3p	hsa-miR-3913-3p	hsa-miR-511-5p	hsa-miR-6844
ASCRP3007360	0.0182977	0.709284	1.6982	down	hsa_circRNA_103704	hsa_circ_0070467	circBase	chr4	+	95494501	95507595	exonic	NM_006457	PDLIM5	GAAAGAATCTGAAGCCGATAATACAAAGAAGGCAAAAGCATCTGCTGCACCCAAGCCTGA	339.5	793.125	8.48249	9.2465	379	179	653	147	757	567.5	1382	466	8.59305	8.53419	9.00852	7.79422	9.28215	8.87008	9.98749	8.84628	hsa-miR-612	hsa-miR-873-3p	hsa-miR-581	hsa-miR-27b-3p	hsa-miR-1298-3p
ASCRP3007551	0.0230577	0.709284	1.5492	down	hsa_circRNA_100701	hsa_circ_0008742	circBase	chr10	-	123658355	123683844	exonic	NM_007041	ATE1	GAAGACTGAGGCATGTGGGCACATTCCATGACAGTACAGGATTATCAGGATCTCATAGAC	102.875	193.5	6.55635	7.18787	117	55.5	174	65	202	173	255	144	6.74695	6.20521	7.08648	6.18676	7.26709	7.13476	7.36058	6.98905	hsa-miR-875-3p	hsa-miR-134-5p	hsa-miR-888-5p	hsa-miR-616-5p	hsa-miR-450a-1-3p
ASCRP3007576	0.0384477	0.709284	1.65381	down	hsa_circRNA_103980	hsa_circ_0006528	circBase	chr5	-	145197456	145205763	exonic	NM_138492	PRELID2	GAAGAGTCTGTCTTCCGGGAAAGTATGGAAAACCCAAATTGGTTTCCACGCTTTGAGAAG	178.375	428.5	7.67613	8.40193	270	108	213	122.5	577	278	480	379	8.0888	7.72942	7.39421	7.49211	8.86061	7.86206	8.36455	8.5205	hsa-miR-892a	hsa-miR-7-5p	hsa-miR-329-5p	hsa-miR-204-3p	hsa-miR-449c-5p
ASCRP3007711	0.0237895	0.709284	2.14715	down	hsa_circRNA_001112	hsa_circ_0001112	circBase	chr2	+	234296902	234299129	exonic	NM_152879	DGKD	GAATCCAGTACCAAAAACGTCAACAACAGTTTTACGACCATCATCAAAGAGGGGATGCTG	437.625	1213.38	8.73484	9.83726	560	171.5	859.5	159.5	1016	825.5	2485	527	9.13675	8.48847	9.36503	7.9491	9.71441	9.43704	11.1783	9.01933	hsa-miR-548l	hsa-miR-5588-5p	hsa-miR-6739-3p	hsa-miR-4777-3p	hsa-miR-3945
ASCRP3007873	0.0287868	0.709284	1.72581	down	hsa_circRNA_001524	hsa_circ_0001524	circBase	chr5	-	131013395	131044965	exonic	NM_133372	FNIP1	GACATGTTGGCAAAGACTCATCCATATAACCCACTTTGGGCACAACTGGTTCACAGCAAC	274.5	604.125	7.99559	8.78287	288	132	590	88	455	599.5	1068	294	8.18131	8.07549	8.86641	6.85916	8.50396	8.94572	9.54527	8.13652	hsa-miR-6761-5p	hsa-miR-3125	hsa-miR-2909	hsa-miR-3611	hsa-miR-1252-5p
ASCRP3007918	0.044631	0.709284	1.51177	down	hsa_circRNA_102371	hsa_circ_0007180	circBase	chr18	+	51797729	51800460	exonic	NM_007195	POLI	GACCCGCTACAGAGAAATGTCTTATAAGGTTACAGGAGTTCATGATCAAGTGTTGCCCAC	242.625	452.625	7.80593	8.40216	318.5	110	458.5	83.5	455.5	468	682	205	8.32742	7.63912	8.4611	6.79606	8.50743	8.59398	8.88541	7.62183	hsa-miR-518c-5p	hsa-miR-329-5p	hsa-miR-511-5p	hsa-miR-627-3p	hsa-miR-301a-5p
ASCRP3008163	0.025137	0.709284	1.69192	down	hsa_circRNA_402800		25242744	chr3	+	19992297	19992553	exonic	NM_004162	RAB5A	GAGAGTACCATTGGGGGTTTCTTTACCTCCAGAAAGAAGAATATTGGCCCCTTGAATTCT	687.375	1416.5	9.38268	10.1413	910	245	1350.5	244	1331.5	1401.5	2279	654	9.83432	9.06331	10.0099	8.6232	10.1032	10.1596	10.9713	9.33127	hsa-miR-4720-5p	hsa-miR-7154-5p	hsa-miR-4799-3p	hsa-miR-668-5p	hsa-miR-4735-5p
ASCRP3008234	0.0116027	0.709284	2.00956	down	hsa_circRNA_407193		25070500	chr9	-	80537076	80546772	sense overlapping	NM_002072	GNAQ	GAGCCATGGACACACTCAAGATCCCATACAAGTATGAGCACAATAAGGTACTGCTTTACT	448.75	1200.12	8.86599	9.87287	504.5	251	877.5	162	941.5	1159	2134	566	8.98282	9.10452	9.40919	7.96741	9.6123	9.89733	10.8411	9.14075	hsa-miR-6797-5p	hsa-miR-1249-5p	hsa-miR-4739	hsa-miR-6774-5p	hsa-miR-6873-5p
ASCRP3008260	0.0325541	0.709284	1.76695	down	hsa_circRNA_083061	hsa_circ_0083061	circBase	chr7	+	152497615	152498816	exonic	NM_020445	ACTR3B	GAGCTGAACCTGAGGACCATTATTTTTTAATGGTATTGCCATCAGAGAGTCAGCAAAGGT	80.625	202.25	6.29699	7.11826	93.5	50	130	49	189.5	114	380.5	125	6.46814	6.22704	6.68783	5.80497	7.19692	6.49837	7.9894	6.78833	hsa-miR-135a-5p	hsa-miR-135b-5p	hsa-miR-548aa	hsa-miR-548t-3p	hsa-miR-548d-3p
ASCRP3008271	0.0147504	0.709284	2.1335	down	hsa_circRNA_001869	hsa_circ_0001869	circBase	chr9	-	88920106	88924932	exonic	NM_024617	ZCCHC6	GAGCTGGATTATCAAGGAAAAGCCCTTCATAACACAAGGCTTTTATCTGCTTATTCCGCC	681	1844.62	9.4129	10.5061	734.5	295	1449.5	245	1900.5	2308	2577	593	9.51884	9.37918	10.1141	8.63946	10.6006	10.9863	11.244	9.19361	hsa-miR-3136-3p	hsa-miR-551b-5p	hsa-miR-6780a-3p	hsa-miR-3646	hsa-miR-34b-5p
ASCRP3008281	0.006796	0.677005	1.92234	down	hsa_circRNA_104198	hsa_circ_0006554	circBase	chr6	-	137015277	137018525	exonic	NM_005923	MAP3K5	GAGCTTCTTGCCAGTACTTCCGGGAATCTATACTCAATGACATCAGGAAAGCTCGTAATT	751.625	1893.88	9.70557	10.6484	895	340	1398	373.5	2038.5	1413.5	2576.5	1547	9.81624	9.60067	10.0645	9.3409	10.6738	10.1821	11.2412	10.4967	hsa-miR-15b-3p	hsa-miR-30d-3p	hsa-miR-30e-3p	hsa-miR-19b-3p	hsa-miR-301a-3p
ASCRP3008515	0.0201666	0.709284	2.76057	down	hsa_circRNA_087264	hsa_circ_0087264	circBase	chr9	-	80409378	80430686	exonic	NM_002072	GNAQ	GATCAAGTTCTCGTGGAGTCAGACAATGAGGCTCATGCACAATTAGTTCGAGAAGTTGAT	518.125	1796.75	9.04241	10.5074	506.5	248	1115	203	1336	1143	3631	1077	8.99197	9.0789	9.74657	8.35219	10.1108	9.88078	12.0227	10.0152	hsa-miR-1246	hsa-miR-940	hsa-miR-1250-3p	hsa-miR-6806-5p	hsa-miR-6873-3p
ASCRP3008628	0.0141184	0.709284	1.73488	down	hsa_circRNA_002693	hsa_circ_0002693	circBase	chr3	+	57875767	57882659	exonic	NM_007159	SLMAP	GATGAGCAAGACCTAAATGAGCCTCTTGCCAAAGTGTCCCTTTTAAAAGAGAAGCTGATC	358	781.125	8.41446	9.20929	468	133	700	131	748	675.5	1314	387	8.88913	8.07549	9.0968	7.59643	9.25245	9.12517	9.88508	8.57448	hsa-miR-6755-3p	hsa-miR-20b-3p	hsa-miR-2467-5p	hsa-miR-142-3p	hsa-miR-29a-5p
ASCRP3008764	0.0101539	0.709284	1.92722	down	hsa_circRNA_102719	hsa_circ_0001006	circBase	chr2	-	55209650	55214834	exonic	NM_007008	RTN4	GATTCTCTGAAGTTGTTGACCTCCTGTACTGGAGAGACATTAAGAAGACTGGAGTGGTGT	118.375	279.875	6.83536	7.78188	131.5	63	210	69	279	270.5	365	205	6.99896	6.66935	7.35288	6.32026	7.77665	7.82596	7.92871	7.5962	hsa-miR-29a-5p	hsa-miR-645	hsa-miR-155-5p	hsa-miR-214-3p	hsa-miR-320a
ASCRP3008880	0.0464269	0.709284	1.62685	down	hsa_circRNA_003575	hsa_circ_0003575	circBase	chr9	+	33271149	33278223	exonic	NM_016410	CHMP5	GCAATTCCAGAAGGTGTTCCCACTGATACAAAAAACAAGGTTGATGCTATGAAACTGGGA	625.5	1267.12	9.12217	9.82424	816	246	1293	147	1119.5	1120	2480	349	9.66117	9.0789	9.95438	7.79422	9.84603	9.86254	11.1749	8.4135	hsa-miR-6072	hsa-miR-4511	hsa-miR-342-5p	hsa-miR-1299	hsa-miR-664b-3p
ASCRP3008931	0.000787559	0.605209	1.81611	down	hsa_circRNA_001695	hsa_circ_0001174	circBase	chr20	+	58755107	58755971	intronic	ENST00000431181	RP5-1043L13.1	GCAGCTACAGAACCATCAGGAAGAGGACATTTTGTAGAGTCATTCAAGGGCTTCATTCAA	171.375	412.5	7.34065	8.2015	178	88	350	69.5	352	375	751	172	7.44295	7.33401	8.09028	6.49538	8.13684	8.29247	9.03824	7.33847	hsa-miR-518a-5p	hsa-miR-527	hsa-miR-641	hsa-miR-129-1-3p	hsa-miR-182-5p
ASCRP3008968	0.0460553	0.709284	1.5577	down	hsa_circRNA_100479	hsa_circ_0000195	circBase	chr1	-	231090078	231097049	exonic	NM_024525	TTC13	GCAGTGGTCTGTATGATGAAGCAATACGGCATTTTTCAACAATGCTTCAGAGTCATCCTT	186.5	377.125	7.43773	8.07715	264.5	95	318.5	68	359.5	426.5	578	144.5	8.05851	7.4176	7.93995	6.33486	8.18256	8.4842	8.64713	6.99472	hsa-miR-26b-3p	hsa-miR-149-5p	hsa-miR-607	hsa-miR-641	hsa-miR-545-5p
ASCRP3009040	0.0354528	0.709284	1.69302	down	hsa_circRNA_101983	hsa_circ_0005603	circBase	chr17	+	11958205	12016677	exonic	NM_003010	MAP2K4	GCCATACATGGCAGTAAACGCAAAGCACTGAAGTTGAATTTTGCAAATCCACCTTTCAAA	384.375	787	8.35017	9.10977	561	155.5	736	85	773.5	688	1436	250.5	9.14633	8.31019	9.15664	6.78751	9.30799	9.15664	10.0632	7.91121	hsa-miR-382-5p	hsa-miR-140-5p	hsa-miR-329-5p	hsa-miR-499a-5p	hsa-miR-27b-3p
ASCRP3009267	0.0400655	0.709284	1.80419	down	hsa_circRNA_102854	hsa_circ_0057104	circBase	chr2	+	173433468	173457776	exonic	NM_002610	PDK1	GCTGTATTCCCTAGAGGGTTACGGGACAGATGCAGTTATCTACATTAAGCAAAATCACCA	335.875	796.75	8.38043	9.23178	301	128	742	172.5	638.5	884	1286	378.5	8.25503	7.99064	9.17766	8.09837	9.01446	9.54237	9.8557	8.5146	hsa-miR-362-5p	hsa-miR-500a-5p	hsa-miR-30a-5p	hsa-miR-30e-5p	hsa-miR-21-3p
ASCRP3009335	0.00196299	0.677005	1.80095	down	hsa_circRNA_103253	hsa_circ_0001246	circBase	chr22	+	46096161	46136418	exonic	NM_013236	ATXN10	GGAAATCTGTGTTACAAGAATAAAGATAACCAAGACAAGCTTTTCGCTGTGGCCTGCAGT	92.125	207.125	6.41412	7.26288	113	51	141	63.5	200	153	328	147.5	6.66757	6.041	6.76115	6.18676	7.28281	6.95021	7.76218	7.05631	hsa-miR-204-3p	hsa-miR-130b-5p	hsa-miR-501-3p	hsa-miR-660-5p	hsa-miR-502-3p
ASCRP3009360	0.0006807	0.605209	1.67478	down	hsa_circRNA_100700	hsa_circ_0020252	circBase	chr10	-	123658355	123673408	exonic	NM_007041	ATE1	GGAAGACTGAGGTGCCGACCTTTACAATTTCAGCCTTCAAAATCTCACAAGAAGGTTTTG	176.5	396.875	7.52433	8.2683	204	94	314	94	404	327	610	246.5	7.67	7.44942	7.93315	7.04475	8.33246	8.10264	8.74137	7.89672	hsa-miR-875-3p	hsa-miR-134-5p	hsa-miR-888-5p	hsa-miR-616-5p	hsa-miR-450a-1-3p
ASCRP3009471	0.0247725	0.709284	1.79312	down	hsa_circRNA_104199	hsa_circ_0006856	circBase	chr6	-	137015277	137019820	exonic	NM_005923	MAP3K5	GGAGCTTCTTGATGTGCACTGGGAACTACACCTTTGTTCCTTACATGATAACTCCACATA	474.875	1140.75	8.99981	9.84228	564.5	195	882.5	257.5	1473	755	1265	1070	9.15569	8.6864	9.41746	8.73968	10.2417	9.30457	9.81724	10.0056	hsa-miR-15b-3p	hsa-miR-376a-5p	hsa-miR-376a-2-5p	hsa-miR-30d-3p	hsa-miR-30e-3p
ASCRP3009677	0.00999543	0.709284	1.63826	down	hsa_circRNA_103705	hsa_circ_0005770	circBase	chr4	+	95506715	95506888	exonic	NM_006457	PDLIM5	GGGACTGAACATTCCCACCAAGAAAACACATTGTGGAGCGCTATACAGAGTTTTATCATG	111.875	251.875	6.87878	7.59095	129	67	183.5	68	214	207	405	181.5	6.96183	6.88533	7.18767	6.48031	7.41443	7.44166	8.09326	7.41443	hsa-miR-612	hsa-miR-873-3p	hsa-miR-1298-3p	hsa-miR-541-5p	hsa-miR-493-5p
ASCRP3009698	0.0420478	0.709284	2.52621	down	hsa_circRNA_104690	hsa_circ_0008934	circBase	chr8	-	131164981	131193126	exonic	NM_018482	ASAP1	GGGATTCTGACCATCTCACATGCCACATACAAAAATTGAGAAAGAGAAAAGAGAGCACGC	4146	10010.8	11.9243	13.2613	5162	1568	9078.5	775.5	9185	8801	17680	4377	12.1489	12.0001	13.1045	10.4439	12.8441	13.1373	15.5816	11.4822	hsa-miR-627-3p	hsa-miR-526b-5p	hsa-miR-544a	hsa-miR-367-3p	hsa-miR-136-5p
ASCRP3009699	0.0417413	0.709284	2.21912	down	hsa_circRNA_104689	hsa_circ_0001824	circBase	chr8	-	131164981	131181313	exonic	NM_018482	ASAP1	GGGATTCTGACCATCTCACATGCCACATTTCTTTCAAGATGGCTTGAAAACAGCTGATAA	5508.62	11451.2	12.2609	13.4108	6108	1851	13155.5	920	10077.5	9429	21189.5	5109	12.3764	12.3559	13.6465	10.6647	12.9542	13.2901	15.7691	11.63	hsa-miR-627-3p	hsa-miR-143-5p	hsa-miR-656-3p	hsa-miR-376a-5p	hsa-miR-222-5p
ASCRP3009715	0.0386457	0.709284	1.8544	down	hsa_circRNA_100729	hsa_circ_0020545	circBase	chr10	+	134503895	134523960	exonic	NM_005539	INPP5A	GGGCTACGTGCTGGACAGGCACTAGGAAGCTTTTATTTTCTTCATGAGTCCTTAAAAAAC	159.75	435.125	7.37634	8.2673	184	66	243	146	324	176	824	416.5	7.46634	6.66935	7.56392	7.80575	8.02428	7.18396	9.1704	8.69055	hsa-miR-106a-3p	hsa-miR-515-3p	hsa-miR-28-3p	hsa-miR-557	hsa-miR-124-3p
ASCRP3009807	0.0206451	0.709284	1.73719	down	hsa_circRNA_102427	hsa_circ_0048704	circBase	chr19	+	5071020	5082515	exonic	NM_015015	KDM4B	GGTGGATTGACTACGGCAAAGTGGCCACTCAGGTACGCCATCCCACCAGAGCACGGCAAG	189.25	452.875	7.49522	8.29198	206	101	381	69	326	539	781	165.5	7.68848	7.60896	8.22657	6.45689	8.01682	8.79686	9.10009	7.25416	hsa-miR-660-3p	hsa-miR-376a-5p	hsa-miR-376a-2-5p	hsa-miR-143-3p	hsa-miR-146b-3p
ASCRP3009864	0.0383022	0.709284	1.5641	down	hsa_circRNA_100702	hsa_circ_0020255	circBase	chr10	-	123681863	123683844	exonic	NM_007041	ATE1	GTACAAACCTGTCATGAATCAAACATGTTGTCCTCAGTACACAATAAGGCATGTGGGCAC	128.5	261.375	7.05496	7.70029	140	64	227	83	306.5	226	293	220	7.13732	6.82458	7.47042	6.78751	7.95075	7.55747	7.58192	7.71103	hsa-miR-659-3p	hsa-miR-190a-5p	hsa-miR-423-3p	hsa-miR-769-3p	hsa-miR-1224-5p
ASCRP3009893	0.00518747	0.677005	1.7345	down	hsa_circRNA_104022	hsa_circ_0001558	circBase	chr5	-	176370335	176385155	exonic	NM_016290	UIMC1	GTACTGCAATGGTCTGATGGAGGAAGATACAGTCTTCCCAAGGGATTGTTGAAGAAACTT	295.75	664.25	8.17536	8.96988	400.5	127.5	544	111	705	566	1064	322	8.67981	7.99064	8.7292	7.30179	9.16734	8.86332	9.55639	8.29247	hsa-miR-642a-5p	hsa-miR-345-5p	hsa-miR-497-5p	hsa-miR-424-5p	hsa-miR-126-5p
ASCRP3009934	0.046045	0.709284	1.87477	down	hsa_circRNA_401991		25242744	chr18	+	60608950	60630705	exonic	NM_194449	PHLPP1	GTATGGAGTCATGGTTACACTGAAGCTTCGGGGGTAAAAAACAACCTGAGATTCCTGAAC	65.625	159.875	6.0074	6.91412	66.5	45	80	71	157	174	194	114.5	5.82101	5.75743	5.97086	6.48031	6.91925	7.16963	6.96255	6.60504	hsa-miR-329-5p	hsa-miR-6780b-5p	hsa-miR-6837-3p	hsa-miR-3119	hsa-miR-875-3p
ASCRP3010108	0.0324199	0.709284	2.19865	down	hsa_circRNA_061260	hsa_circ_0061260	circBase	chr21	-	11047480	11049621	exonic	NM_181704	BAGE4	GTCTTCAACGAATTATGAAATCTGTACCAACCAACGGCTGGAAATGCAAACGAAGGAAGA	101.75	314.875	6.7968	7.93342	101	58	153	95	292.5	455	305.5	206.5	6.59201	6.638	6.92446	7.03275	7.87172	8.56141	7.6753	7.62526	hsa-miR-4720-5p	hsa-miR-4799-3p	hsa-miR-510-5p	hsa-miR-4277	hsa-miR-5000-3p
ASCRP3010200	0.0273587	0.709284	2.01558	down	hsa_circRNA_405443		25070500	chr16	+	15794592	15794782	intronic	ENST00000342673	NDE1	GTGCTTTGTGGTGTACTGAAATCATGTCTAAGAACAGAGAACTTAACACCACCGTGCCTG	93.625	270.75	6.66691	7.67811	135	67.5	109	63	229	427	242	185	7.06172	6.86922	6.42891	6.30779	7.47979	8.47814	7.28917	7.46532	hsa-miR-7109-5p	hsa-miR-6780b-5p	hsa-miR-548k	hsa-miR-6761-5p	hsa-miR-4653-5p
ASCRP3010232	0.04857	0.709284	1.54449	down	hsa_circRNA_407213		25070500	chr9	+	107513236	107521452	exonic	NM_015469	NIPSNAP3A	GTGGCAGCTGATGTGCTCATCTTTTGCTACGGGACCCAGACAATACGATGGAATATTCTA	152.5	266	6.78137	7.40851	162	45	358	45	400	132	437	95	7.32222	6.041	8.13379	5.62848	8.32686	6.75866	8.21478	6.33374	hsa-miR-329-5p	hsa-miR-7703	hsa-miR-488-5p	hsa-miR-376b-3p	hsa-miR-4799-5p
ASCRP3010476	0.00497699	0.677005	1.69262	down	hsa_circRNA_104197	hsa_circ_0009034	circBase	chr6	-	136990420	137019820	exonic	NM_005923	MAP3K5	GTTTGAATCTTCCTTTGAGCTCCGGAAAGTTGATGTGCACTGGGAACTACACCTTTGTTC	166.125	376	7.45328	8.21254	189	84	276	115.5	433	244	498	329	7.5331	7.17525	7.73027	7.37451	8.4247	7.67663	8.42535	8.32348	hsa-miR-22-3p	hsa-miR-145-3p	hsa-miR-15b-3p	hsa-miR-10b-3p	hsa-miR-376a-5p
ASCRP3010569	0.00225189	0.677005	1.64017	down	hsa_circRNA_102856	hsa_circ_0006006	circBase	chr2	+	173435453	173460751	exonic	NR_103729	PDK1	TAAATTTGGAAGAATGCAATGAGAGCCACTATGGAACACCATGCCAACAGAGGTGTTTAC	163.75	369.25	7.41234	8.12618	159	92	309	95	288	375	608	206	7.30179	7.43386	7.91121	7.00248	7.87018	8.29821	8.72185	7.61449	hsa-miR-637	hsa-miR-362-5p	hsa-miR-500a-5p	hsa-miR-30a-5p	hsa-miR-511-5p
ASCRP3010593	0.0473159	0.709284	1.56861	down	hsa_circRNA_100299	hsa_circ_0005664	circBase	chr1	+	113196219	113209767	exonic	NM_006135	CAPZA1	TAACTGTTTCGTGCATTTGCCCAGTATAACATGGATCAGTTCACGCCTGTGAAGATAGAA	755	1424	9.48387	10.1334	972	323	1533	192	1346	1801	1962	587	9.93825	9.51798	10.2027	8.27657	10.1235	10.563	10.659	9.1879	hsa-miR-103a-2-5p	hsa-miR-633	hsa-miR-637	hsa-miR-515-5p	hsa-miR-513a-5p
ASCRP3010743	0.0301822	0.709284	1.76348	down	hsa_circRNA_103437	hsa_circ_0008394	circBase	chr3	+	119222378	119222868	exonic	NM_016589	TIMMDC1	TACCGAAATAAAGATGCCTTAAGCCATTTTGTAATTGCAGGAGCAATCTGCACATCGTGC	1416.62	2636.5	10.3359	11.1543	2278.5	532	2545	311	2924	3019	3530.5	1072.5	11.0331	10.3	10.9615	9.04883	11.2307	11.4339	11.9453	10.0072	hsa-miR-766-3p	hsa-miR-506-5p	hsa-miR-181d-5p	hsa-miR-181b-5p	hsa-miR-181a-5p
ASCRP3010776	0.0449793	0.709284	1.76841	down	hsa_circRNA_102029	hsa_circ_0002629	circBase	chr17	+	30310017	30315516	exonic	NM_015355	SUZ12	TACTCAAACTATTGGCGCTTACAGCTTTTAGATGGGGAATATGAAGTAGCCATGCAGGAA	343.375	818.625	8.42858	9.25103	469	168.5	621	115	625	789.5	1482	378	8.87949	8.48847	8.94572	7.40062	8.98326	9.37525	10.1141	8.53151	hsa-miR-650	hsa-miR-31-5p	hsa-miR-670-5p	hsa-miR-182-5p	hsa-miR-146a-3p
ASCRP3010791	0.0313855	0.709284	1.78977	down	hsa_circRNA_104021	hsa_circ_0004490	circBase	chr5	-	176370335	176378578	exonic	NM_016290	UIMC1	TACTGCAATGGTCTGATGGAGGAAGATACAGAGACCCAGCTAAGTTCCTCTGAAACTTTT	168.375	421.375	7.27655	8.11633	229.5	80	299.5	64.5	362	295	882	146.5	7.82258	7.0624	7.8609	6.36032	8.18131	7.95965	9.26803	7.05631	hsa-miR-345-5p	hsa-miR-126-5p	hsa-miR-619-3p	hsa-miR-493-5p	hsa-miR-627-3p
ASCRP3010980	0.0121909	0.709284	1.74769	down	hsa_circRNA_001638	hsa_circ_0001638	circBase	chr6	+	111583459	111585149	exonic	NM_153369	KIAA1919	TATCTTCGGTGTTTCAATTGGCATTCTGGATACAGGGATTGAGTGTTGCTATAGTGGGAC	88.5	213.375	6.50708	7.31253	93	63	135	63	179	166.5	350	158	6.39502	6.66935	6.71898	6.24498	7.11668	7.11733	7.86922	7.1469	hsa-miR-4662a-3p	hsa-miR-4733-5p	hsa-miR-3662	hsa-miR-510-3p	hsa-miR-3913-3p
ASCRP3010996	0.0134648	0.709284	3.13231	down	hsa_circRNA_104792	hsa_circ_0006459	circBase	chr9	-	80409378	80412564	exonic	NM_002072	GNAQ	TATGATCAAGTTCTCGTGGAGTCAGACAATGAGCTATCTTAATGACTTGGACCGCGTAGC	471.125	1863.5	8.9371	10.5843	520	219	950.5	195	1286	1531	3605	1032	9.03824	8.91896	9.50594	8.28526	10.0566	10.3143	12.0028	9.96358	hsa-miR-598-5p	hsa-miR-92a-2-5p	hsa-miR-301a-5p	hsa-miR-133b	hsa-miR-133a-3p
ASCRP3011187	0.043386	0.709284	1.82737	down	hsa_circRNA_101637	hsa_circ_0007099	circBase	chr15	+	89656955	89659752	exonic	NM_007011	ABHD2	TCACGCTTTCTGCTCAAGTCCTGTCCTCTTCTGACCAAAGACTTTTAGGTTTGTTTGAAT	3029.25	5234.12	11.4953	12.3651	3138	870	7160	949	4887	5631	7269	3149.5	11.5603	10.9923	12.7195	10.7093	11.9277	12.3427	13.9973	11.1928	hsa-miR-338-3p	hsa-miR-509-5p	hsa-miR-92a-2-5p	hsa-let-7b-5p	hsa-miR-185-3p
ASCRP3011203	0.0432568	0.709284	1.74943	down	hsa_circRNA_102696	hsa_circ_0054144	circBase	chr2	-	38812785	38818790	exonic	NM_138394	HNRNPLL	TCAGAATCCGCTTTATCCAATTACAGTGGAGGCAGGTGGAAGTCATCATAAAGTTTCTGT	141.125	337.625	7.14007	7.94696	180	76.5	240	68	242	356	578	174.5	7.48231	7.0624	7.55867	6.45689	7.59177	8.21205	8.64081	7.3432	hsa-miR-96-5p	hsa-miR-602	hsa-miR-452-3p	hsa-miR-16-1-3p	hsa-miR-545-3p
ASCRP3011246	0.0434967	0.709284	1.73252	down	hsa_circRNA_405048		25070500	chr12	+	100598717	100599535	exonic	NR_048569	ACTR6	TCAGGTAACAAATTAGAGGTTATTCCTAATTGTCAGTTCCGGTCAAAAACAGCACGTCTT	124.75	291.25	6.87622	7.66909	172.5	63	205	58.5	238	234	560.5	132.5	7.40169	6.6207	7.32953	6.15295	7.56201	7.61173	8.59608	6.90653	hsa-miR-4733-5p	hsa-miR-545-5p	hsa-miR-570-5p	hsa-miR-548ai	hsa-miR-146a-3p
ASCRP3011315	0.033624	0.709284	1.61073	down	hsa_circRNA_100330	hsa_circ_0014088	circBase	chr1	+	150999708	151001420	exonic	NM_021222	PRUNE	TCCAAACAACGGACTGACCACTGAGCAGATGCTGAGAAAAGACCAGAAGACTATCTATAG	119.875	280.75	6.9743	7.66202	138	68	192.5	81	246	195.5	518	163.5	7.08116	6.8545	7.2417	6.71983	7.60479	7.3468	8.48244	7.21403	hsa-miR-221-5p	hsa-miR-892b	hsa-miR-92b-3p	hsa-miR-92a-3p	hsa-miR-363-3p
ASCRP3011316	0.0100415	0.709284	1.92923	down	hsa_circRNA_405996		25070500	chr2	+	173426947	173429801	exonic	NM_002610	PDK1	TCCAAACTGCAATGTACTTGAAGTTATTAAAGGTATATCCAGAGTCTTCAGGAGCTTCTT	80.75	206	6.24354	7.19156	76	47	152	48	134.5	185	377	127.5	6.21131	6.13317	6.93702	5.69265	6.67553	7.28455	7.99118	6.815	hsa-miR-548k	hsa-miR-543	hsa-miR-4289	hsa-miR-3121-5p	hsa-miR-3668
ASCRP3011403	0.0472894	0.709284	1.54087	down	hsa_circRNA_103204	hsa_circ_0062938	circBase	chr22	+	32154531	32161046	exonic	NM_014662	DEPDC5	TCCGGCTGAGACCTTATCAGGATGTCTATGTTAATGTCGTAGACCCTAAGATGATGAGCT	375.25	762.875	8.52338	9.14712	532	173.5	674	121.5	686.5	828	1217.5	319.5	9.05698	8.51731	9.03969	7.47954	9.1217	9.4445	9.75097	8.27132	hsa-miR-302c-5p	hsa-miR-298	hsa-miR-141-5p	hsa-miR-519e-5p	hsa-miR-658
ASCRP3011412	0.0377219	0.709284	2.06835	down	hsa_circRNA_001523	hsa_circ_0001517	circBase	chr5	-	107677627	107684231	sense overlapping	NM_001163315	FBXL17	TCCTATAAATACTGGGCTCAAAATGCAGAGAACTCAAAGATATTCATTTCGGCCAGTGTT	122	329.5	6.81547	7.86395	226	67	146	49	372.5	228	574	143.5	7.79747	6.7653	6.83567	5.86344	8.21963	7.56535	8.63946	7.03137	hsa-miR-548c-3p	hsa-miR-15b-5p	hsa-miR-153-5p	hsa-miR-340-5p	hsa-miR-186-5p
ASCRP3011416	0.0223489	0.709284	1.75391	down	hsa_circRNA_104418	hsa_circ_0003764	circBase	chr7	+	77214859	77230123	exonic	NM_002835	PTPN12	TCCTATTTGTATTCATTGCAGATCATTGTAATGGCCTGCCGAGAATTTGAGATGGGAAGG	285.125	680	8.24595	9.05653	286	156	567	131.5	550	582.5	1090	497.5	8.17789	8.40568	8.79777	7.60248	8.79066	8.91037	9.58103	8.94408	hsa-miR-524-5p	hsa-miR-198	hsa-miR-96-3p	hsa-miR-520d-5p	hsa-let-7i-5p
ASCRP3011716	0.00324462	0.677005	1.66986	down	hsa_circRNA_104153	hsa_circ_0004058	circBase	chr6	+	87925620	87928449	exonic	NM_015021	ZNF292	TCTTTCCCAGGAACCATTGGATAAGGATAAAGACACTCCTAGAATATGCAGAGAAATGGA	549.25	1139.38	9.08097	9.8207	596	206	1189	206	1032	1010.5	1931	584	9.2431	8.8328	9.83926	8.40873	9.741	9.73344	10.6205	9.1879	hsa-miR-545-5p	hsa-miR-204-3p	hsa-miR-556-5p	hsa-miR-23a-5p	hsa-miR-136-5p
ASCRP3011837	0.0323293	0.709284	1.52088	down	hsa_circRNA_101607	hsa_circ_0000639	circBase	chr15	-	76580186	76585041	exonic	NM_000126	ETFA	TGACACATTTGTGAGAACTATTTATGCAGGTGGCACAAGATCTCTGTAAAGTAGCAGGCA	140.125	303.625	7.17089	7.7758	176	82	230	72.5	278.5	262	535	139	7.44735	7.18767	7.47296	6.57556	7.81158	7.79747	8.52797	6.96616	hsa-miR-330-5p	hsa-miR-518c-5p	hsa-miR-576-3p	hsa-miR-612	hsa-let-7g-5p
ASCRP3011910	0.00693807	0.678816	1.86156	down	hsa_circRNA_405329		25070500	chr15	+	43690238	43694048	exonic	NM_014444	TUBGCP4	TGAGCAATTTGCTGGCTCAATCCTTTATCCTATTGAAACCTATGCTACTCAGGCAAGAGA	360.375	900.5	8.62387	9.52039	426	176	654.5	185	847	759.5	1263	732.5	8.76622	8.52638	8.99939	8.20351	9.4478	9.32355	9.81554	9.49467	hsa-miR-6807-5p	hsa-miR-6718-5p	hsa-miR-6878-5p	hsa-miR-7851-3p	hsa-miR-6745
ASCRP3011996	0.00104937	0.605209	1.58718	down	hsa_circRNA_103045	hsa_circ_0001147	circBase	chr20	-	34304661	34313077	exonic	NM_004902	RBM39	TGATGGACAGTGAAACTGGTCGATCCAAGGGATATGGATTTATTACAAGAACCTATTGAT	475.625	1027.88	8.99521	9.66167	548	229	909	216.5	1122	900.5	1569	520	9.09935	8.96254	9.46039	8.45854	9.85263	9.56778	10.2174	9.00887	hsa-miR-623	hsa-miR-188-5p	hsa-miR-383-3p	hsa-miR-605-5p	hsa-miR-339-5p
ASCRP3012033	0.0249501	0.709284	1.87949	down	hsa_circRNA_018190	hsa_circ_0018190	circBase	chr10	-	35321362	35360267	exonic	NM_003591	CUL2	TGCAAAGCACCTGAACTGATTTCAACACTACACTTGCACAATGTCTTTGAAACCAAGAGT	81.625	220.375	6.24426	7.15461	80	49.5	147	50	148	182	456.5	95	6.15168	6.18118	6.83922	5.80497	6.83804	7.24705	8.28005	6.25328	hsa-miR-140-5p	hsa-miR-1323	hsa-miR-6755-3p	hsa-miR-587	hsa-miR-548c-3p
ASCRP3012071	0.0303847	0.709284	1.85403	down	hsa_circRNA_103313	hsa_circ_0003338	circBase	chr3	+	31617887	31641951	exonic	NM_178862	STT3B	TGCAGAGATACAGCAAAAGAGTCTACATAGGTTTAACTATAGATCAACACATCATCTTGC	128	301.625	6.9468	7.83747	190.5	61.5	193	67	276	271	482.5	177	7.55795	6.60504	7.25297	6.37126	7.77665	7.83941	8.37762	7.35619	hsa-miR-190a-5p	hsa-miR-497-5p	hsa-miR-15b-5p	hsa-miR-802	hsa-miR-301a-3p
ASCRP3012073	0.0250481	0.709284	1.69209	down	hsa_circRNA_036391	hsa_circ_0036391	circBase	chr15	-	76518189	76588078	exonic	NM_000126	ETFA	TGCAGATTTATTTAAGGCCTCATTGCTACGATTTCAGAGTACCCTGGTAATAGCTGAGCA	301.75	750.5	8.26735	9.02616	328	151	600	128	647	507	1546	302	8.38141	8.24927	8.89302	7.5457	9.02989	8.71103	10.1821	8.18162	hsa-miR-5089-3p	hsa-miR-1184	hsa-miR-6824-3p	hsa-miR-338-3p	hsa-miR-3680-3p
ASCRP3012092	0.0268677	0.709284	1.8884	down	hsa_circRNA_102352	hsa_circ_0002560	circBase	chr18	+	39595439	39609405	exonic	NM_002647	PIK3C3	TGCATCTAATGAAGGCAGTACAACGCGAAAGTGGAAATCGTAAGAAAAAGCTCCCAAATT	549.75	1307.25	9.15237	10.0695	658	253	1079	209	1323	918	2002	986	9.37219	9.13563	9.70158	8.40008	10.0838	9.58995	10.6967	9.90769	hsa-miR-129-5p	hsa-miR-301a-5p	hsa-miR-130a-5p	hsa-miR-654-3p	hsa-miR-93-3p
ASCRP3012115	0.0433348	0.709284	1.6985	down	hsa_circRNA_104162	hsa_circ_0077519	circBase	chr6	-	105280916	105291173	exonic	NM_020771	HACE1	TGCCAGAACGGTCACAAGACGGCAGAAGAAATGTATGAGTAAATTATTAGAATATAGCGC	138.875	307.625	7.07854	7.84281	188.5	67	236.5	63.5	274	351.5	447	158	7.56868	6.88533	7.5399	6.32026	7.78157	8.2032	8.24912	7.13732	hsa-miR-346	hsa-miR-181b-5p	hsa-miR-196a-3p	hsa-miR-632	hsa-miR-148b-5p
ASCRP3012159	0.0424974	0.709284	1.52922	down	hsa_circRNA_103449	hsa_circ_0002236	circBase	chr3	+	122942405	122978436	exonic	NM_012430	SEC22A	TGCCTTTACCAGTTTTATTAGCTCTCTGGGAGTGAGCTACATGATGTTGTGCACTGAAAA	157.375	310	7.34288	7.95567	174	82.5	290	83	339	308	364	229	7.42181	7.2932	7.82874	6.82776	8.09853	8.02497	7.92871	7.77047	hsa-miR-30a-3p	hsa-miR-200c-5p	hsa-miR-200b-5p	hsa-miR-148a-3p	hsa-miR-152-3p
ASCRP3012237	0.0248494	0.709284	1.7827	down	hsa_circRNA_100298	hsa_circ_0000109	circBase	chr1	+	113196219	113202401	exonic	NM_006135	CAPZA1	TGCTTAAGATTCAGTGCATTTGCCCAGTATAACATGGATCAGTTCACGCCTGTGAAGATA	953.25	1920.25	9.79358	10.6276	1213	399	1976	225	1751	2307	2836.5	786.5	10.2237	9.83802	10.5948	8.5178	10.4961	10.9817	11.426	9.60681	hsa-miR-103a-2-5p	hsa-miR-637	hsa-miR-515-5p	hsa-miR-513a-5p	hsa-miR-519e-5p
ASCRP3012293	0.0259837	0.709284	1.52918	down	hsa_circRNA_008260	hsa_circ_0008260	circBase	chr2	+	110583452	110584015	exonic	NM_005054	RGPD5	TGGAATCTTGCACTGGGCAGCGGTCTTAATTCTTTTTATGGTCAACTAGAATACATAGGG	166	375.875	7.53218	8.14494	190.5	122	258.5	93	292	418	592	201.5	7.5457	7.9746	7.66112	6.94729	7.88208	8.43997	8.68333	7.57437	hsa-miR-33a-3p	hsa-miR-548g-5p	hsa-miR-548aj-5p	hsa-miR-548x-5p	hsa-miR-548f-5p
ASCRP3012304	0.00120355	0.628022	1.51321	down	hsa_circRNA_101601	hsa_circ_0036398	circBase	chr15	-	76566752	76578822	exonic	NM_000126	ETFA	TGGACAGACGGGAAAAATAGTAGCACCAGAAATGCTCTATGTACAGTGAAGTGTGATGAG	127.125	253.25	6.91634	7.51396	142	68	240	58.5	261.5	227	402.5	122	7.13732	6.82458	7.55052	6.15295	7.67398	7.56535	8.07966	6.73684	hsa-miR-96-5p	hsa-miR-338-3p	hsa-miR-107	hsa-miR-103a-3p	hsa-miR-1271-5p
ASCRP3012328	0.00802808	0.706955	2.28941	down	hsa_circRNA_008901	hsa_circ_0008901	circBase	chr7	+	77200394	77221573	exonic	NM_002835	PTPN12	TGGAGAAGACCCCATAACGTTTGCACCATTTAAAATTTCTTGTCGGTTAAGAAGATTGTC	1113.12	2832.62	10.1278	11.3228	1000.5	447	2587	418	2264	2265	4673.5	2128	9.97186	10.032	10.9795	9.52779	10.8508	10.9485	12.6662	10.8255	hsa-miR-7974	hsa-miR-4677-5p	hsa-miR-548c-3p	hsa-miR-924	hsa-miR-6786-3p
ASCRP3012568	0.0370785	0.709284	1.51706	down	hsa_circRNA_102142	hsa_circ_0000793	circBase	chr17	-	58342772	58348842	exonic	NM_032582	USP32	TGTAGAAGGCATACTGAATGCACATGACACCACAAAGTGGAGGAATCAGACATCATTGAT	188	394.25	7.42695	8.02823	236	118	348	50	314	491	657	115	7.88131	7.86671	8.07482	5.88497	7.9805	8.65431	8.84736	6.63074	hsa-miR-494-5p	hsa-miR-532-5p	hsa-miR-30e-3p	hsa-miR-615-5p	hsa-miR-506-5p
ASCRP3012582	0.0216008	0.709284	1.73052	down	hsa_circRNA_101269	hsa_circ_0004245	circBase	chr13	+	61013821	61034674	exonic	NM_030794	TDRD3	TGTCAAAAATAAGGTATCTTTCAGATGAAGGCATTGAAGCTTGCACAAGCTCTCCAGACA	177.75	404.125	7.46556	8.25677	260	85	285	81	397	371.5	634	214	8.04491	7.31714	7.79239	6.70781	8.29921	8.27307	8.79412	7.66067	hsa-miR-891b	hsa-miR-766-5p	hsa-miR-192-3p	hsa-miR-452-3p	hsa-miR-362-5p
ASCRP3012655	0.00608399	0.677005	1.59796	down	hsa_circRNA_052502	hsa_circ_0052502	circBase	chr2	-	9000742	9098771	exonic	NM_138799	MBOAT2	TGTGCTTCTTTCTATAAAACCATCACTCACGTTTTACAGGTCAACTTTGTAGTGTGCCAA	57.5	116.25	5.74132	6.41755	56	37	75	62	106	91	157	111	5.56514	5.40412	5.8242	6.17183	6.29637	6.19786	6.61611	6.55988	hsa-miR-5197-5p	hsa-miR-5683	hsa-miR-548d-5p	hsa-miR-548ar-5p	hsa-miR-548o-5p
ASCRP3012746	0.0341765	0.709284	2.09472	down	hsa_circRNA_103631	hsa_circ_0069618	circBase	chr4	-	42553214	42558057	exonic	NM_006095	ATP8A1	TGTTTTCACTGGAAGAACACCCGACTCGGTGATTATAGATTCAGCAGAACTCACAGTTTG	449.375	989.5	8.56026	9.62702	363	133	1155	146.5	769	978	1565	646	8.55519	8.08813	9.79198	7.80575	9.30214	9.68689	10.2107	9.30834	hsa-miR-620	hsa-miR-542-3p	hsa-miR-22-5p	hsa-miR-647	hsa-miR-570-3p
ASCRP3012842	0.00650308	0.677005	1.68859	down	hsa_circRNA_103861	hsa_circ_0001494	circBase	chr5	+	65307876	65310553	exonic	NM_018695	ERBB2IP	TTAGAGCTTAGAGAAAACCAGTTAAAAATGTTGCCTAAGAATACAGGAGTTTCCAGAAAA	167.625	375.375	7.45519	8.21101	223.5	99	261	87	377.5	395	495	234	7.77829	7.53917	7.67553	6.82776	8.24154	8.36646	8.41324	7.82278	hsa-miR-629-5p	hsa-miR-382-3p	hsa-miR-193a-3p	hsa-miR-193b-3p	hsa-miR-29b-1-5p
ASCRP3013005	0.0376568	0.709284	1.71985	down	hsa_circRNA_008816	hsa_circ_0008816	circBase	chr6	+	74432011	74446231	sense overlapping	NM_133493	CD109	TTCCCATCCAATACTTGGTGACTGGTCTATTCAAGTTCAAGTGAATGTATCAACATACGT	51.5	124.875	5.71439	6.49667	54.5	39	62	50.5	119	77.5	185	118	5.54404	5.75743	5.69265	5.86344	6.50732	5.93003	6.89066	6.65868	hsa-miR-3145-3p	hsa-miR-3662	hsa-miR-1285-3p	hsa-miR-4685-5p	hsa-miR-301a-3p
ASCRP3013102	0.0456423	0.709284	1.91547	down	hsa_circRNA_103420	hsa_circ_0066631	circBase	chr3	-	98568304	98600611	exonic	NM_080927	DCBLD2	TTCTGGACGCGGATTTTTGGCCTCATACTCTGTTATAGATAAACAAGGTGATGGATGTGG	91.875	253	6.59916	7.53686	96	64	145	62.5	182	160	452	218	6.52701	6.73684	6.85839	6.2744	7.1251	7.05156	8.25975	7.71103	hsa-miR-490-5p	hsa-miR-345-5p	hsa-miR-26b-5p	hsa-miR-26a-5p	hsa-miR-93-3p
ASCRP3013175	0.0353068	0.709284	1.53416	down	hsa_circRNA_100892	hsa_circ_0008342	circBase	chr11	-	77330650	77340944	exonic	NM_001293	CLNS1A	TTGATCACTGAAAATGATTTATGCAAGTTTAAGCCGCCTGTCTTGGTTAGATGGCTCTGG	286.25	566.625	8.15833	8.77578	414	130	490	111	632	623.5	714	297	8.72867	8.04832	8.56284	7.29348	8.99921	9.00484	8.95329	8.14578	hsa-miR-598-3p	hsa-miR-372-5p	hsa-miR-576-5p	hsa-miR-378a-5p	hsa-miR-500a-5p
ASCRP3013193	0.0239258	0.709284	1.7692	down	hsa_circRNA_103312	hsa_circ_0001278	circBase	chr3	+	31617887	31621588	exonic	NM_178862	STT3B	TTGCACTTCAGTTCACATACTATTTATGGGTTTAACTATAGATCAACACATCATCTTGCA	337	776.625	8.42573	9.24883	514	137	558.5	138.5	885	887	961	373.5	9.02384	8.16695	8.7789	7.73324	9.52301	9.54322	9.40468	8.52442	hsa-miR-190a-5p	hsa-miR-301a-3p	hsa-miR-130b-3p	hsa-miR-532-5p	hsa-miR-205-5p
ASCRP3013225	0.00407273	0.677005	2.05928	down	hsa_circRNA_104200	hsa_circ_0007798	circBase	chr6	-	137015277	137041727	exonic	NM_005923	MAP3K5	TTGGACTCTAATTTCACGGACACTGAAAGCAGAGACCATGGAGCTTCTTGATATTGCGGT	415.5	1119.88	8.8024	9.84454	498.5	185	781.5	197	1257.5	841	1513	868	8.97522	8.64533	9.24904	8.34	10.0191	9.46391	10.1482	9.74694	hsa-miR-301a-3p	hsa-miR-148a-3p	hsa-miR-199b-5p	hsa-miR-148b-3p	hsa-miR-199a-5p
ASCRP3013275	0.0320891	0.709284	1.52442	down	hsa_circRNA_401763		25242744	chr17	+	29061914	29086557	exonic	NR_024187	SUZ12P1	TTGTCAGCTCATTTGCAGCTTACATTTTTGGTTTCTTCCACAAAAATGAGCCAACACAGA	499.625	977.5	8.90756	9.51582	669	260	940	129.5	921	1188.5	1427.5	373	9.38148	9.17001	9.5006	7.57815	9.57075	9.93226	10.0494	8.51089	hsa-miR-6855-5p	hsa-miR-3914	hsa-miR-4496	hsa-miR-1252-3p	hsa-miR-8068
ASCRP3013422	0.0153384	0.709284	1.65332	down	hsa_circRNA_405247		25070500	chr14	+	65922338	65931191	intronic	ENST00000394586	FUT8	TTTCTTACCATTAGGTTGCTGCTTTTGCTCAGAGGACATCCATGACCCTAATGGTCTTTT	473.625	980.625	8.89809	9.62346	646	165	868	215.5	951	752	1536.5	683	9.33127	8.4264	9.38283	8.45186	9.63118	9.3109	10.1703	9.38148	hsa-miR-1303	hsa-miR-3609	hsa-miR-5189-5p	hsa-miR-33a-3p	hsa-miR-3915
ASCRP3013435	0.044875	0.709284	1.9099	down	hsa_circRNA_005158	hsa_circ_0005158	circBase	chr18	+	9524591	9525849	exonic	NM_006788	RALBP1	TTTGACAGCCCTCAAAAGAAAACTGAGAGAAGCTAAAAGACAGATCAGCAATCGAGTCCT	224.75	636.75	7.62084	8.55434	237	101.5	486	74.5	387.5	532.5	1476	151	7.86265	7.52822	8.54702	6.54547	8.27293	8.7831	10.105	7.05631	hsa-miR-4668-3p	hsa-miR-661	hsa-miR-885-3p	hsa-miR-501-5p	hsa-miR-4659b-3p
