# Supplementary material for: hsa_circ_0006459 and hsa_circ_0015962 affect prognosis of Dengue fever
Source: Sci Rep. 2019 Dec 19;9:19425. doi: 10.1038/s41598-019-55153-3 (PMC6923368; doi:10.1038/s41598-019-55153-3)
Supplement: Supplementary file 2 [file 41598_2019_55153_MOESM2_ESM.xls]

## Sheet: hsa
#Column "PathwayID" stands for Pathway identifiers used in KEGG
#Column "Definition" stands for the definition of the PathwayID
#Column "OriginalWebSite"stands for The map's website,the nodes with red frame and red symbol are associated with the DE genes, green nodes have no significance
#Column "p-value"
"Fisher-Pvalue" stands for the enrichment p-value of the PathwayID used Fisher's exact test
#Column "SelectionCounts" stands for the Count of the DE genes' entities directly associated with the listed PathwayID
#Column "SelectionSize" stands for the total number of the DE genes' entities
#Column "Count" stands for the count of the chosen background population genes' entities associated with the listed PathwayID
#Column "Size" stands for the total number of chosen background population genes' entities
#Column "FDR" stands for the false discovery rate of the PathwayID
#Column "Enrichment_Score" stands for the Enrichment Score value of the PathwayID, it equals "-log10(Pvalue)"
#Column "GeneRatio" stands for the Gene Ratio value of the PathwayID, it equals "SelectionCounts/SelectionSize"
#Column "GENES" stands for the DE genes associated with the PathwayID
PathwayID	Definition	OriginalWebSite	Fisher-Pvalue	SelectionCounts	SelectionSize	Count	Size	FDR	Enrichment_Score	GeneRatio	Genes
hsa05132	Salmonella infection - Homo sapiens (human)	http://www.genome.jp/kegg-bin/show_pathway?hsa05132+6349+414062+1783+5216+391+10163	0.00115562	6	99	86	7161	0.1955	2.93719	0.060606	CCL3L1//CCL3L3//DYNC1LI2//PFN1//RHOG//WASF2
hsa00310	Lysine degradation - Homo sapiens (human)	http://www.genome.jp/kegg-bin/show_pathway?hsa00310+55870+58508+55904+5352+93166	0.00126537	5	99	59	7161	0.1955	2.89778	0.050505	ASH1L//KMT2C//KMT2E//PLOD2//PRDM6
hsa04072	Phospholipase D signaling pathway - Homo sapiens (human)	http://www.genome.jp/kegg-bin/show_pathway?hsa04072+10554+9265+9846+4254+8395+5899+387	0.00366276	7	99	144	7161	0.377265	2.43619	0.070707	AGPAT1//CYTH3//GAB2//KITLG//PIP5K1B//RALB//RHOA
hsa04721	Synaptic vesicle cycle - Homo sapiens (human)	http://www.genome.jp/kegg-bin/show_pathway?hsa04721+163+155066+10814+6844	0.0109816	4	99	63	7161	0.848326	1.95934	0.040404	AP2B1//ATP6V0E2//CPLX2//VAMP2
hsa04144	Endocytosis - Homo sapiens (human)	http://www.genome.jp/kegg-bin/show_pathway?hsa04144+163+9265+3799+8395+84440+387+84313+112936	0.0269859	8	99	260	7161	1	1.56886	0.080808	AP2B1//CYTH3//KIF5B//PIP5K1B//RAB11FIP4//RHOA//VPS25//VPS26B
hsa04810	Regulation of actin cytoskeleton - Homo sapiens (human)	http://www.genome.jp/kegg-bin/show_pathway?hsa04810+85366+5062+5216+8395+387+10451+10163	0.0282764	7	99	214	7161	1	1.54858	0.070707	MYLK2//PAK2//PFN1//PIP5K1B//RHOA//VAV3//WASF2
hsa05213	Endometrial cancer - Homo sapiens (human)	http://www.genome.jp/kegg-bin/show_pathway?hsa05213+842+2002+51176	0.0347729	3	99	52	7161	1	1.45876	0.030303	CASP9//ELK1//LEF1
hsa05323	Rheumatoid arthritis - Homo sapiens (human)	http://www.genome.jp/kegg-bin/show_pathway?hsa05323+155066+6349+414062+1493	0.0355904	4	99	90	7161	1	1.44867	0.040404	ATP6V0E2//CCL3L1//CCL3L3//CTLA4
hsa04666	Fc gamma R-mediated phagocytosis - Homo sapiens (human)	http://www.genome.jp/kegg-bin/show_pathway?hsa04666+9846+8395+10451+10163	0.039429	4	99	93	7161	1	1.40418	0.040404	GAB2//PIP5K1B//VAV3//WASF2
hsa05134	Legionellosis - Homo sapiens (human)	http://www.genome.jp/kegg-bin/show_pathway?hsa05134+842+81876+51128	0.0400832	3	99	55	7161	1	1.39704	0.030303	CASP9//RAB1B//SAR1B
hsa00534	Glycosaminoglycan biosynthesis - heparan sulfate / heparin - Homo sapiens (human)	http://www.genome.jp/kegg-bin/show_pathway?hsa00534+2135+3340	0.0428695	2	99	24	7161	1	1.36785	0.020202	EXTL2//NDST1
hsa04730	Long-term depression - Homo sapiens (human)	http://www.genome.jp/kegg-bin/show_pathway?hsa04730+1392+2891+2895	0.0497901	3	99	60	7161	1	1.30286	0.030303	CRH//GRIA2//GRID2
