# Supplementary material for: hsa_circ_0006459 and hsa_circ_0015962 affect prognosis of Dengue fever
Source: Sci Rep. 2019 Dec 19;9:19425. doi: 10.1038/s41598-019-55153-3 (PMC6923368; doi:10.1038/s41598-019-55153-3)
Supplement: Supplementary file 3 [file 41598_2019_55153_MOESM3_ESM.xls]

## Sheet: MF
#Column "GO.ID" stands for the ID of gene ontology term
#Column "Term" stands for the name of gene ontology term
#Column "Ontology" stands for the ontology of GOID belongs to
#Column "Count" stands for the number of DE genes associated with the listed GOID
#Column "Pop.Hits" stands for the number of background population genes associated with the listed GOID
#Column "List.Total" stands for the total number of DE genes
#Column "Pop.Total" stands for the total number of background population genes
#Column "Fold.Enrichment" stands for the Fold Enrichment value of the GOID, it equals (Count/Pop.Hits)/(List.Total/Pop.Total)
#Column "Pvalue" stands for the significance testing value of the GOID
#Column "FDR" stands for the false discovery rate of the GOID, using Benjamini & Hochberg (1995) method
#Column "Enrichment.Score" stands for the Enrichment Score value of the GOID, it equals (-log10(Pvalue))
#Column "Gene.Ratio" stands for the Gene Ratio value genes associated with the GOID, it equals (Count/List.Total)
#Column "GENES" stands for the DE genes associated with the GOID
GO.ID	Term	Ontology	Count	Pop.Hits	List.Total	Pop.Total	Fold.Enrichment	Pvalue	FDR	Enrichment.Score	Gene.Ratio	GENES
GO:0005509	calcium ion binding	Molecular function	25	685	233	17354	2.71827	5.89577e-06	0.00742278	5.22946	0.107296	CDH11//KCNIP1//PCDHAC2//PCDHAC1//PCDHA13//PCDHA12//PCDHA11//PCDHA7//PCDHA6//PCDHA5//PCDHA4//PCDHA3//PCDHA2//PCDHA1//PITPNM2//SLC8A1//PRRG4//EFHD2//CALR//CALU//SYT15//CASQ1//RAB11FIP4//RPH3AL//PCDHA9
GO:0018024	histone-lysine N-methyltransferase activity	Molecular function	5	47	233	17354	7.92348	0.000404916	0.177605	3.39263	0.0214592	ASH1L//KMT2C//RBBP5//KMT2E//PRDM6
GO:0030674	protein binding, bridging	Molecular function	9	167	233	17354	4.01393	0.000433358	0.177605	3.36315	0.0386266	GAB2//VAV3//EPS8//ARHGAP6//SLA//AP2B1//ARRDC4//ANK3//LOR
GO:0060090	molecular adaptor activity	Molecular function	9	185	233	17354	3.62338	0.000904321	0.177605	3.04368	0.0386266	GAB2//VAV3//EPS8//ARHGAP6//SLA//ANK3//LOR//AP2B1//ARRDC4
GO:0000982	transcription factor activity, RNA polymerase II core promoter proximal region sequence-specific binding	Molecular function	14	400	233	17354	2.60682	0.00106144	0.177605	2.9741	0.0600858	ELK1//TFEC//FOXJ1//EHF//MEIS1//MTF1//LEF1//SPI1//NR2C2//ZBTB20//ATF3//PRRX1//ZBTB2//HAND1
GO:0042054	histone methyltransferase activity	Molecular function	5	59	233	17354	6.31192	0.00116005	0.177605	2.93552	0.0214592	ASH1L//KMT2E//KMT2C//RBBP5//PRDM6
GO:0000978	RNA polymerase II core promoter proximal region sequence-specific DNA binding	Molecular function	13	361	233	17354	2.68213	0.00123369	0.177605	2.90879	0.055794	ELK1//TFEC//FOXJ1//EHF//MEIS1//MTF1//ATF3//LEF1//PRRX1//ZBTB2//SPI1//NR2C2//HAND1
GO:0016279	protein-lysine N-methyltransferase activity	Molecular function	5	60	233	17354	6.20672	0.00125186	0.177605	2.90244	0.0214592	ASH1L//KMT2E//KMT2C//RBBP5//PRDM6
GO:0016278	lysine N-methyltransferase activity	Molecular function	5	61	233	17354	6.10497	0.00134894	0.177605	2.87001	0.0214592	ASH1L//KMT2E//KMT2C//RBBP5//PRDM6
GO:0042800	histone methyltransferase activity (H3-K4 specific)	Molecular function	3	17	233	17354	13.1437	0.00141365	0.177605	2.84966	0.0128755	ASH1L//KMT2C//RBBP5
GO:0005488	binding	Molecular function	214	14790	233	17354	1.07768	0.00155846	0.177605	2.80731	0.918455	GNAT1//VAMP2//MAST3//PFN1//CPEB3//FOXJ1//ATF3//ZMYND11//FOXK1//MXI1//LEF1//NR2C2//ELK1//TFEC//EHF//MEIS1//MTF1//PRRX1//ZBTB2//SPI1//HAND1//HIVEP1//CCAR2//GRIA2//CALR//OARD1//FURIN//PTTG1IP//ZMAT1//ADAMTS17//ZNF740//SMARCAD1//RBAK//PRDM6//UHRF2//ARID2//MGA//ZBTB20//HBP1//ASH1L//KMT2C//TMF1//ZNF195//ZBTB47//VSX1//ORC3//MAU2//MBNL2//STIP1//XIRP1//FAM120A//DAZAP1//HNRNPF//IFIT2//NDUFV3//RBM47//FAM120…
GO:0000987	core promoter proximal region sequence-specific DNA binding	Molecular function	13	376	233	17354	2.57513	0.00177215	0.177605	2.7515	0.055794	ELK1//TFEC//FOXJ1//EHF//MEIS1//MTF1//ATF3//LEF1//PRRX1//ZBTB2//SPI1//NR2C2//HAND1
GO:0001159	core promoter proximal region DNA binding	Molecular function	13	379	233	17354	2.55475	0.00190033	0.177605	2.72117	0.055794	ELK1//TFEC//FOXJ1//EHF//MEIS1//MTF1//ATF3//LEF1//PRRX1//ZBTB2//SPI1//NR2C2//HAND1
GO:0030506	ankyrin binding	Molecular function	3	19	233	17354	11.7601	0.00197496	0.177605	2.70444	0.0128755	KCTD6//KCNJ11//SLC8A1
GO:0005515	protein binding	Molecular function	173	11367	233	17354	1.13356	0.00243976	0.204777	2.61265	0.742489	VAMP2//CCAR2//ELK1//SPI1//GNAT1//CALR//FURIN//PTTG1IP//ZMAT1//WASF2//CORO2B//PDLIM5//XIRP1//EPS8//PFN1//MYOZ3//BCL7B//GAB2//VAV3//ARHGAP6//SLA//NGEF//CCZ1//FNIP1//CYTH3//KITLG//GFRA4//ADAM10//SEMA4D//CRH//ALCAM//ADAM17//IL36G//ICAM5//VAMP1//MIP//ATP2B2//PCYT1A//SLC8A1//MYLK2//CCL3L3//CCL3L1//CCL22//LEF1//TBL1XR1//JAKMIP3//KIF5B//STIP1//FOXN3//KCNJ11//ANK3//RPH3AL//HAND1//RHOA//HNRNPF//CPLX2//CASP…
GO:0047485	protein N-terminus binding	Molecular function	6	105	233	17354	4.25604	0.00292771	0.230374	2.53347	0.0257511	PDLIM5//MAU2//PEX19//TBL1XR1//VPS25//SYNGR3
GO:0000977	RNA polymerase II regulatory region sequence-specific DNA binding	Molecular function	17	611	233	17354	2.07229	0.00375719	0.257668	2.42514	0.0729614	ELK1//TFEC//FOXJ1//EHF//MEIS1//MTF1//ATF3//LEF1//PRRX1//ZBTB2//SPI1//NR2C2//HAND1//HIVEP1//ZMYND11//FOXK1//MXI1
GO:0001012	RNA polymerase II regulatory region DNA binding	Molecular function	17	613	233	17354	2.06553	0.00388196	0.257668	2.41095	0.0729614	ZMYND11//FOXK1//MXI1//ATF3//LEF1//NR2C2//ELK1//TFEC//FOXJ1//EHF//MEIS1//MTF1//PRRX1//ZBTB2//SPI1//HAND1//HIVEP1
GO:0035591	signaling adaptor activity	Molecular function	5	79	233	17354	4.71397	0.00420721	0.257668	2.37601	0.0214592	GAB2//VAV3//EPS8//ARHGAP6//SLA
GO:0043167	ion binding	Molecular function	102	6125	233	17354	1.24033	0.00432346	0.257668	2.36417	0.437768	MAST3//EGLN3//PLOD2//CALR//COX17//PRND//CDH11//KCNIP1//PCDHAC2//PCDHAC1//PCDHA13//PCDHA12//PCDHA11//PCDHA7//PCDHA6//PCDHA5//PCDHA4//PCDHA3//PCDHA2//PCDHA1//PITPNM2//SLC8A1//PRRG4//EFHD2//CALU//SYT15//CASQ1//RAB11FIP4//RPH3AL//PCDHA9//MERTK//CFTR//DYNC1LI2//EPHB1//CDK19//KCNJ11//KIF5B//MAT2A//ATP2B2//PAK2//CMPK1//DHX32//SMARCAD1//BMPR1A//PIP5K1B//MYLK2//ABCG1//GPN1//IRGQ//GNAT1//NKIRAS2//RHOA//RHO…
GO:0046872	metal ion binding	Molecular function	73	4116	233	17354	1.32096	0.00461465	0.257668	2.33586	0.313305	MAST3//EGLN3//PLOD2//CALR//COX17//PRND//CDH11//KCNIP1//PCDHAC2//PCDHAC1//PCDHA13//PCDHA12//PCDHA11//PCDHA7//PCDHA6//PCDHA5//PCDHA4//PCDHA3//PCDHA2//PCDHA1//PITPNM2//SLC8A1//PRRG4//EFHD2//CALU//SYT15//CASQ1//RAB11FIP4//RPH3AL//PCDHA9//ZMYND11//RNF24//ADAMTS17//MMP15//RBAK//NR2C2//ZNF195//TRIM8//ZMAT1//EXTL2//KCNJ11//MBNL2//ADAM10//VAV3//PDLIM5//UHRF2//PPTC7//ARID2//F13A1//IKZF2//ZBTB20//GNAT1//ZNF…
GO:0044212	transcription regulatory region DNA binding	Molecular function	21	846	233	17354	1.84881	0.00505072	0.257668	2.29665	0.0901288	FOXJ1//ATF3//ZMYND11//FOXK1//MXI1//LEF1//NR2C2//ELK1//TFEC//EHF//MEIS1//MTF1//PRRX1//ZBTB2//SPI1//HAND1//HIVEP1//IKZF2//VSX1//RBBP5//TBL1XR1
GO:0000975	regulatory region DNA binding	Molecular function	21	848	233	17354	1.84445	0.00518606	0.257668	2.28516	0.0901288	FOXJ1//ATF3//ZMYND11//FOXK1//MXI1//LEF1//NR2C2//ELK1//TFEC//EHF//MEIS1//MTF1//PRRX1//ZBTB2//SPI1//HAND1//HIVEP1//IKZF2//VSX1//RBBP5//TBL1XR1
GO:0019905	syntaxin binding	Molecular function	5	83	233	17354	4.48679	0.00519162	0.257668	2.2847	0.0214592	CPLX2//VAMP2//TMED10//VAMP1//SYT15
GO:0001067	regulatory region nucleic acid binding	Molecular function	21	849	233	17354	1.84228	0.00525486	0.257668	2.27944	0.0901288	FOXJ1//ATF3//ZMYND11//FOXK1//MXI1//LEF1//NR2C2//ELK1//TFEC//EHF//MEIS1//MTF1//PRRX1//ZBTB2//SPI1//HAND1//HIVEP1//IKZF2//VSX1//RBBP5//TBL1XR1
GO:0043169	cation binding	Molecular function	74	4207	233	17354	1.3101	0.00532118	0.257668	2.27399	0.317597	MAST3//EGLN3//PLOD2//CALR//COX17//PRND//CDH11//KCNIP1//PCDHAC2//PCDHAC1//PCDHA13//PCDHA12//PCDHA11//PCDHA7//PCDHA6//PCDHA5//PCDHA4//PCDHA3//PCDHA2//PCDHA1//PITPNM2//SLC8A1//PRRG4//EFHD2//CALU//SYT15//CASQ1//RAB11FIP4//RPH3AL//PCDHA9//ZMYND11//RNF24//ADAMTS17//MMP15//RBAK//NR2C2//ZNF195//TRIM8//ZMAT1//EXTL2//KCNJ11//PCYT1A//MBNL2//ADAM10//VAV3//PDLIM5//UHRF2//PPTC7//ARID2//F13A1//IKZF2//ZBTB20//GN…
GO:0022892	substrate-specific transporter activity	Molecular function	26	1138	233	17354	1.70167	0.0055864	0.260492	2.25287	0.111588	GRIA2//GRID2//TMEM63C//GABRG1//KCNIP1//KCNJ11//CFTR//AQP9//SLC36A3//SLC1A1//SLC2A4//ATP2B2//SLC8A1//ABCG1//SLC5A5//PITPNM2//VPS26B//AP2B1//SLC7A1//SLC19A3//MIP//MCL1//FAM155B//ASIC1//ATP6V0E2//TTPA
GO:0030165	PDZ domain binding	Molecular function	5	86	233	17354	4.33027	0.00602963	0.271118	2.21971	0.0214592	CFTR//ERC1//GRID2//ATP2B2//ADAM17
GO:0008276	protein methyltransferase activity	Molecular function	5	88	233	17354	4.23186	0.00663851	0.288203	2.17793	0.0214592	ASH1L//KMT2E//KMT2C//RBBP5//PRDM6
GO:0005070	SH3/SH2 adaptor activity	Molecular function	4	57	233	17354	5.22671	0.00717239	0.301001	2.14434	0.0171674	VAV3//EPS8//ARHGAP6//SLA
GO:0008170	N-methyltransferase activity	Molecular function	5	94	233	17354	3.96174	0.00872177	0.349743	2.0594	0.0214592	ASH1L//KMT2E//KMT2C//RBBP5//PRDM6
GO:0015250	water channel activity	Molecular function	2	11	233	17354	13.5419	0.00911464	0.349743	2.04026	0.00858369	AQP9//MIP
GO:0001078	transcriptional repressor activity, RNA polymerase II core promoter proximal region sequence-specific binding	Molecular function	6	133	233	17354	3.36003	0.00916721	0.349743	2.03776	0.0257511	ZBTB20//ATF3//PRRX1//ZBTB2//SPI1//HAND1
GO:1990837	sequence-specific double-stranded DNA binding	Molecular function	18	731	233	17354	1.834	0.00992281	0.367436	2.00337	0.0772532	FOXJ1//ATF3//ZMYND11//FOXK1//MXI1//LEF1//NR2C2//ELK1//TFEC//EHF//MEIS1//MTF1//PRRX1//ZBTB2//SPI1//HAND1//HIVEP1//ORC3
GO:0005372	water transmembrane transporter activity	Molecular function	2	12	233	17354	12.4134	0.0108414	0.381125	1.96491	0.00858369	AQP9//MIP
GO:0015276	ligand-gated ion channel activity	Molecular function	6	139	233	17354	3.21499	0.0112424	0.381125	1.94914	0.0257511	GRIA2//GRID2//GABRG1//CFTR//KCNJ11//ASIC1
GO:0022834	ligand-gated channel activity	Molecular function	6	139	233	17354	3.21499	0.0112424	0.381125	1.94914	0.0257511	GRIA2//GRID2//GABRG1//CFTR//KCNJ11//ASIC1
GO:0001227	transcriptional repressor activity, RNA polymerase II transcription regulatory region sequence-specific binding	Molecular function	8	226	233	17354	2.63648	0.0115034	0.381125	1.93917	0.0343348	ZBTB20//ATF3//PRRX1//ZBTB2//SPI1//HAND1//HIVEP1//MXI1
GO:0001077	transcriptional activator activity, RNA polymerase II core promoter proximal region sequence-specific binding	Molecular function	9	274	233	17354	2.44645	0.0119559	0.38596	1.92242	0.0386266	ELK1//TFEC//FOXJ1//EHF//MEIS1//MTF1//LEF1//SPI1//NR2C2
GO:0000976	transcription regulatory region sequence-specific DNA binding	Molecular function	17	693	233	17354	1.82709	0.0124803	0.389987	1.90378	0.0729614	ZMYND11//FOXK1//MXI1//ATF3//LEF1//NR2C2//ELK1//TFEC//FOXJ1//EHF//MEIS1//MTF1//PRRX1//ZBTB2//SPI1//HAND1//HIVEP1
GO:0035613	RNA stem-loop binding	Molecular function	2	13	233	17354	11.4586	0.0127001	0.389987	1.89619	0.00858369	CPEB3//DAZAP1
GO:0001883	purine nucleoside binding	Molecular function	11	377	233	17354	2.17318	0.0132176	0.390656	1.87885	0.0472103	GPN1//IRGQ//GNAT1//NKIRAS2//RHOA//RHOG//SAR1B//RAB3B//RALB//RAB1B//OARD1
GO:0003690	double-stranded DNA binding	Molecular function	19	811	233	17354	1.74492	0.0133425	0.390656	1.87476	0.0815451	FOXJ1//ATF3//ZMYND11//FOXK1//MXI1//LEF1//NR2C2//ELK1//TFEC//EHF//MEIS1//MTF1//PRRX1//ZBTB2//SPI1//HAND1//HIVEP1//ORC3//MAU2
GO:0003924	GTPase activity	Molecular function	9	284	233	17354	2.3603	0.0148054	0.412153	1.82958	0.0386266	GPN1//GNAT1//NKIRAS2//RHOA//RHOG//SAR1B//RAB3B//RALB//RAB1B
GO:0001882	nucleoside binding	Molecular function	11	385	233	17354	2.12802	0.0152335	0.412153	1.8172	0.0472103	OARD1//GPN1//IRGQ//GNAT1//NKIRAS2//RHOA//RHOG//SAR1B//RAB3B//RALB//RAB1B
GO:0048020	CCR chemokine receptor binding	Molecular function	3	39	233	17354	5.72928	0.0153032	0.412153	1.81522	0.0128755	CCL3L3//CCL3L1//CCL22
GO:0000981	RNA polymerase II transcription factor activity, sequence-specific DNA binding	Molecular function	18	766	233	17354	1.7502	0.0153862	0.412153	1.81287	0.0772532	ELK1//TFEC//FOXJ1//EHF//MEIS1//MTF1//LEF1//SPI1//NR2C2//ZBTB20//ATF3//PRRX1//ZBTB2//HAND1//HIVEP1//MXI1//FOXK1//BMPR1A
GO:0022891	substrate-specific transmembrane transporter activity	Molecular function	21	944	233	17354	1.65688	0.0162072	0.425102	1.79029	0.0901288	GRIA2//GRID2//TMEM63C//GABRG1//KCNIP1//KCNJ11//CFTR//AQP9//SLC36A3//SLC1A1//SLC2A4//ATP2B2//SLC8A1//SLC5A5//SLC7A1//SLC19A3//MIP//MCL1//FAM155B//ASIC1//ATP6V0E2
GO:0004222	metalloendopeptidase activity	Molecular function	5	115	233	17354	3.23829	0.019489	0.500747	1.71021	0.0214592	ADAM10//ADAMTS17//TRABD2B//MMP15//ADAM17
GO:0022857	transmembrane transporter activity	Molecular function	22	1029	233	17354	1.5924	0.021064	0.530392	1.67646	0.0944206	GRIA2//GRID2//TMEM63C//GABRG1//KCNIP1//KCNJ11//CFTR//AQP9//SLC36A3//SLC1A1//SLC2A4//ATP2B2//SLC8A1//SLC5A5//SLC7A1//SLC19A3//MIP//MCL1//FAM155B//ASIC1//ABCG1//ATP6V0E2
GO:0000149	SNARE binding	Molecular function	5	119	233	17354	3.12944	0.0222269	0.5487	1.65312	0.0214592	CPLX2//VAMP2//TMED10//VAMP1//SYT15
GO:0050839	cell adhesion molecule binding	Molecular function	12	463	233	17354	1.93038	0.02289	0.554203	1.64035	0.0515021	ADAM10//ADAM17//ICAM5//CALR//WASF2//ERC1//ANK3//KIF5B//PAK2//PFN1//EFHD2//PDLIM5
GO:0005416	cation:amino acid symporter activity	Molecular function	2	18	233	17354	8.27563	0.0238409	0.555441	1.62268	0.00858369	SLC36A3//SLC1A1
GO:0015267	channel activity	Molecular function	12	466	233	17354	1.91796	0.0239155	0.555441	1.62132	0.0515021	GRIA2//GRID2//TMEM63C//GABRG1//KCNIP1//KCNJ11//CFTR//AQP9//MIP//MCL1//FAM155B//ASIC1
GO:0022803	passive transmembrane transporter activity	Molecular function	12	467	233	17354	1.91385	0.0242647	0.555441	1.61502	0.0515021	GRIA2//GRID2//TMEM63C//GABRG1//KCNIP1//KCNJ11//CFTR//AQP9//MIP//MCL1//FAM155B//ASIC1
GO:0004970	ionotropic glutamate receptor activity	Molecular function	2	19	233	17354	7.84007	0.0264134	0.561992	1.57818	0.00858369	GRIA2//GRID2
GO:0005234	extracellularly glutamate-gated ion channel activity	Molecular function	2	19	233	17354	7.84007	0.0264134	0.561992	1.57818	0.00858369	GRIA2//GRID2
GO:0017075	syntaxin-1 binding	Molecular function	2	19	233	17354	7.84007	0.0264134	0.561992	1.57818	0.00858369	CPLX2//VAMP2
GO:0008009	chemokine activity	Molecular function	3	48	233	17354	4.65504	0.0265341	0.561992	1.5762	0.0128755	CCL3L3//CCL3L1//CCL22
GO:0017124	SH3 domain binding	Molecular function	5	125	233	17354	2.97923	0.0267828	0.561992	1.57214	0.0214592	WASF2//ADAM10//ARHGAP6//ADAM17//CASP9
GO:0005525	GTP binding	Molecular function	10	370	233	17354	2.01299	0.028222	0.582484	1.54941	0.0429185	GPN1//IRGQ//GNAT1//NKIRAS2//RHOA//RHOG//SAR1B//RAB3B//RALB//RAB1B
GO:0031418	L-ascorbic acid binding	Molecular function	2	20	233	17354	7.44807	0.0290926	0.590767	1.53622	0.00858369	EGLN3//PLOD2
GO:0032550	purine ribonucleoside binding	Molecular function	10	374	233	17354	1.99146	0.0300679	0.600827	1.5219	0.0429185	GPN1//IRGQ//GNAT1//NKIRAS2//RHOA//RHOG//SAR1B//RAB3B//RALB//RAB1B
GO:0005543	phospholipid binding	Molecular function	10	375	233	17354	1.98615	0.0305424	0.600827	1.5151	0.0429185	SYT15//RPH3AL//PFN1//TTPA//CYTH3//GAB2//PCYT1A//SNX16//VAMP2//ABCG1
GO:0032549	ribonucleoside binding	Molecular function	10	378	233	17354	1.97039	0.0319979	0.616387	1.49488	0.0429185	GPN1//IRGQ//GNAT1//NKIRAS2//RHOA//RHOG//SAR1B//RAB3B//RALB//RAB1B
GO:0008375	acetylglucosaminyltransferase activity	Molecular function	3	52	233	17354	4.29696	0.0326159	0.616387	1.48657	0.0128755	EXTL2//MGAT3//NDST1
GO:0022853	active ion transmembrane transporter activity	Molecular function	5	132	233	17354	2.82124	0.0328022	0.616387	1.4841	0.0214592	ATP2B2//SLC5A5//SLC1A1//ATP6V0E2//CFTR
GO:0022838	substrate-specific channel activity	Molecular function	11	435	233	17354	1.88342	0.0334359	0.619056	1.47579	0.0472103	GRIA2//GRID2//TMEM63C//GABRG1//KCNIP1//KCNJ11//CFTR//AQP9//MIP//FAM155B//ASIC1
GO:0022836	gated channel activity	Molecular function	9	332	233	17354	2.01905	0.0357518	0.643866	1.4467	0.0386266	GRIA2//GRID2//TMEM63C//GABRG1//KCNIP1//KCNJ11//CFTR//FAM155B//ASIC1
GO:0005215	transporter activity	Molecular function	27	1399	233	17354	1.43744	0.0357988	0.643866	1.44613	0.11588	GRIA2//GRID2//SBSPON//TMEM63C//GABRG1//KCNIP1//KCNJ11//CFTR//AQP9//SLC36A3//SLC1A1//SLC2A4//ATP2B2//SLC8A1//ABCG1//SLC5A5//PITPNM2//VPS26B//AP2B1//SLC7A1//SLC19A3//MIP//MCL1//FAM155B//ASIC1//ATP6V0E2//TTPA
GO:0032561	guanyl ribonucleotide binding	Molecular function	10	389	233	17354	1.91467	0.0377527	0.669445	1.42305	0.0429185	GPN1//IRGQ//GNAT1//NKIRAS2//RHOA//RHOG//SAR1B//RAB3B//RALB//RAB1B
GO:0019001	guanyl nucleotide binding	Molecular function	10	390	233	17354	1.90976	0.0383092	0.669878	1.4167	0.0429185	GPN1//IRGQ//GNAT1//NKIRAS2//RHOA//RHOG//SAR1B//RAB3B//RALB//RAB1B
GO:0051020	GTPase binding	Molecular function	14	619	233	17354	1.68454	0.0402243	0.685091	1.39551	0.0600858	VAV3//NGEF//CCZ1//FNIP1//CYTH3//KITLG//GFRA4//PFN1//ERC1//GDI1//RAB11FIP4//RPH3AL//PAK2//EPS8
GO:0008187	poly-pyrimidine tract binding	Molecular function	2	24	233	17354	6.20672	0.0408116	0.685091	1.38922	0.00858369	DAZAP1//PTBP1
GO:0043325	phosphatidylinositol-3,4-bisphosphate binding	Molecular function	2	24	233	17354	6.20672	0.0408116	0.685091	1.38922	0.00858369	TTPA//GAB2
GO:0003705	transcription factor activity, RNA polymerase II distal enhancer sequence-specific binding	Molecular function	4	99	233	17354	3.00932	0.0444035	0.721734	1.35258	0.0171674	SPI1//HIVEP1//MEIS1//LEF1
GO:0019003	GDP binding	Molecular function	3	59	233	17354	3.78715	0.0448458	0.721734	1.34828	0.0128755	GNAT1//RAB3B//RALB
GO:0048306	calcium-dependent protein binding	Molecular function	3	59	233	17354	3.78715	0.0448458	0.721734	1.34828	0.0128755	CPLX2//NSMF//VAMP2
GO:0005516	calmodulin binding	Molecular function	6	192	233	17354	2.32752	0.0452875	0.721734	1.34402	0.0257511	MIP//ATP2B2//PCYT1A//SLC8A1//VAMP2//MYLK2
GO:0042379	chemokine receptor binding	Molecular function	3	60	233	17354	3.72403	0.0467544	0.735797	1.33018	0.0128755	CCL3L3//CCL3L1//CCL22
GO:0017111	nucleoside-triphosphatase activity	Molecular function	17	815	233	17354	1.55358	0.0483759	0.751917	1.31537	0.0729614	DYNC1LI2//KIF5B//GPN1//GNAT1//NKIRAS2//RHOA//RHOG//SAR1B//RAB3B//RALB//RAB1B//DHX32//SMARCAD1//CFTR//ATP2B2//ABCG1//ATP6V0E2
